# Supplementary material for: On the formation of Dodd-Frank Act derivatives regulations
Source: PLoS One. 2019 Mar 25;14(3):e0213730. doi: 10.1371/journal.pone.0213730 (PMC6433441; doi:10.1371/journal.pone.0213730)
Supplement: S1 File — This zip file contains raw and processed data for the comments and rules, as well as R code to reproduce the main results presented in this paper. (ZIP) [file pone.0213730.s001.zip]

Archive with 10 entries (7 files):
- Data_Code/Code/
- Data_Code/Code/survival_time_from_doddfrank_to_proposal.R
- Data_Code/Code/survival_time_from_proposal_to_finalization.R
- Data_Code/ProcessedData/
- Data_Code/ProcessedData/Data_Dictionary.docx
- Data_Code/ProcessedData/event_times.csv
- Data_Code/RawData/
- Data_Code/RawData/CommentData.xlsx
- Data_Code/RawData/Data_Dictionary.docx
- Data_Code/RawData/RuleData.xlsx
