# Supplementary material for: On the formation of Dodd-Frank Act derivatives regulations
Source: PLoS One. 2019 Mar 25;14(3):e0213730. doi: 10.1371/journal.pone.0213730 (PMC6433441; doi:10.1371/journal.pone.0213730)
Supplement: S1 File — This zip file contains raw and processed data for the comments and rules, as well as R code to reproduce the main results presented in this paper. (ZIP) [file pone.0213730.s001.zip › Data_Code/Code/survival_time_from_doddfrank_to_proposal.R]

library("MASS")
library("survival")
library("coxphf")
library("ggplot2")
library("stargazer")
library("dplyr")
library("readxl")

##
data=read.table("../ProcessedData/event_times.csv",sep=",",h=T)
data <- data[data$number_comments > 0,]
data <- data[!is.na(data$finalized),]

## Simple KM plot
kmfit=survfit(Surv(data$time_doddfrank) ~ 1, conf.type="log")

pdf("Fig4a.pdf")
plot(kmfit, xlab="time", ylab="Survival Probability")
dev.off()

## Check weibull distribution results 
#pdf("weibull_Response_days_to_proposal.pdf")
#plot(log(1:length(log(kmfit$surv))) ,log(-log(kmfit$surv)), xlab="Log Time", ylab="Log(-Log(KM_Est))")
#dev.off()


data$proposedRuleText_litigiousness  <- log(1+data$proposedRuleText_litigiousness)
data$proposedRuleText_uncertainty <- log(1+data$proposedRuleText_uncertainty)

## MODEL 1:  EXPLAINING RULE FINALIZATION BY RULE COMPLEXITY (MEASURED BY RULE LENGTH, SENTIMENT, LITIGIOUSNESS, HINDEX, UNCERTAINTY)

## Accelerated Failure Time Model
## Distribution Weibull

w.fit0=survreg(Surv(data$time_doddfrank) ~ data$proposedRuleTextLength_numWords,
              dist="weibull")


w.fit=survreg(Surv(data$time_doddfrank) ~ data$proposedRuleTextLength_numWords + 
                                        data$proposedRuleText_litigiousness + 
                                        data$proposedRuleText_uncertainty + 
                                        data$proposedRuleText_HIndex,
                                        dist="weibull"
              )

summary(w.fit)

#write(stargazer(w.fit0, w.fit, type="html"), "Model1_Weiball.html")
#write(stargazer(w.fit, type="latex"), "Model1_Weiball.tex")

## Cox PH with NON-time varying covariates

c.fit0=coxph(Surv(data$time_doddfrank) ~ data$proposedRuleTextLength_numWords)

c.fit=coxph(Surv(data$time_doddfrank) ~ data$proposedRuleTextLength_numWords + 
                                        data$proposedRuleText_litigiousness + 
                                        data$proposedRuleText_uncertainty +
                                        data$proposedRuleText_HIndex 
)
                                   
 
summary(c.fit)
#autoplot(c.fit)

write(stargazer(c.fit, type="html"), "Table4.html")
write(stargazer(c.fit, type="latex"), "Table4.tex")
