# Supplementary material for: On the formation of Dodd-Frank Act derivatives regulations
Source: PLoS One. 2019 Mar 25;14(3):e0213730. doi: 10.1371/journal.pone.0213730 (PMC6433441; doi:10.1371/journal.pone.0213730)
Supplement: S1 File — This zip file contains raw and processed data for the comments and rules, as well as R code to reproduce the main results presented in this paper. (ZIP) [file pone.0213730.s001.zip › Data_Code/Code/survival_time_from_proposal_to_finalization.R]

library("MASS")
library("survival")
library("coxphf")
library("ggplot2")
library("stargazer")
library("dplyr")
library("readxl")

##
data=read.table("../ProcessedData/event_times.csv",sep=",",h=T)
data <- data[data$number_comments > 0,]
data <- data[!is.na(data$finalized),]


## Simple KM plot
kmfit=survfit(Surv(data$event_time+1, event=data$finalized) ~ 1, conf.type="log")

pdf("Fig4b.pdf")
plot(kmfit, xlab="time", ylab="Survival Probability")
dev.off()

data$finalRuleText_litigiousness  <- log(1+data$finalRuleText_litigiousness) 
data$finalRuleText_uncertainty <- log(1+data$finalRuleText_uncertainty) 
data$proposedRuleText_litigiousness  <- log(1+data$proposedRuleText_litigiousness)
data$proposedRuleText_uncertainty <- log(1+data$proposedRuleText_uncertainty)
data$commentsText_litigiousness_avg <- log(1+data$commentsText_litigiousness_avg)
data$commentsText_uncertainty_avg <- log(1+data$commentsText_uncertainty_avg)

## What determines the number of comments received? 
pregn <-  glm.nb(number_comments ~ log(proposedRuleTextLength_numWords) + 
               proposedRuleText_litigiousness + 
                proposedRuleText_uncertainty + 
                proposedRuleText_HIndex + 
                time_doddfrank, data=data
 )

write(stargazer(pregn, type="latex"), "Table4.tex")
write(stargazer(pregn, type="html"), "Table4.html")


## MODEL 1:  EXPLAINING RULE FINALIZATION BY RULE COMPLEXITY (MEASURED BY RULE LENGTH, SENTIMENT, LITIGIOUSNESS, HINDEX, UNCERTAINTY)

## Accelerated Failure Time Model
## Distribution Weibull
## Covariates NumWords Sentiment


w.fit=survreg(Surv(data$event_time+1, event=data$finalized) ~ log(data$proposedRuleTextLength_numWords) + 
					data$time_doddfrank + 
                                        data$proposedRuleText_litigiousness + 
                                        data$proposedRuleText_uncertainty + 
                                        data$proposedRuleText_HIndex,
                                        dist="weibull")

summary(w.fit)

## Cox PH with NON-time varying covariates
## Covariates NumWords Sentiment

c.fit=coxph(Surv(data$event_time+1, event=data$finalized) ~ log(data$proposedRuleTextLength_numWords) + 
					data$time_doddfrank + 
                                        data$proposedRuleText_litigiousness + 
                                        data$proposedRuleText_uncertainty + 
                                        data$proposedRuleText_HIndex)
                                   
 
summary(c.fit)
#autoplot(c.fit)

c.fit1 <- c.fit

## MODEL 2:  EXPLAINING RULE FINALIZATION BY RULE COMPLEXITY (MEASURED BY RULE LENGTH, SENTIMENT, LITIGIOUSNESS) AND 
## 		UNCERTAINTY/DIVERSITY OF PUBLIC OPINION (MEASURED BY NUMBER OF COMMENTS, SENTIMENT, HINDEX)


w.fit=survreg(Surv(data$event_time+1, event=data$finalized) ~ log(data$proposedRuleTextLength_numWords) + 
					data$time_doddfrank + 
                                        data$proposedRuleText_litigiousness + 
					data$proposedRuleText_uncertainty + 
                                        data$proposedRuleText_HIndex + 
					data$number_comments + 
					data$commentTextLength_numWords_avg + 
					data$commentsText_HIndex_avg + 
					data$commentsText_sentiment_sm_avg + 
					data$commentsText_sentiment_fin_avg+ 
					data$commentsText_litigiousness_avg+ 
					data$commentsText_uncertainty_avg,
                                        dist="weibull")

summary(w.fit)
## Cox PH with NON-time varying covariates
## Covariates NumWords Sentiment

c.fit=coxph(Surv(data$event_time+1, event=data$finalized) ~ log(data$proposedRuleTextLength_numWords) + 
					data$time_doddfrank + 
                                        data$proposedRuleText_litigiousness + 
                                        data$proposedRuleText_uncertainty + 
                                        data$proposedRuleText_HIndex + 
                                        data$number_comments + 
					data$commentTextLength_numWords_avg + 
					data$commentsText_HIndex_avg + 
					data$commentsText_sentiment_sm_avg + 
					data$commentsText_sentiment_fin_avg+ 
					data$commentsText_litigiousness_avg+ 
					data$commentsText_uncertainty_avg)
                                   
 
summary(c.fit)
#autoplot(c.fit)

c.fit2 <- c.fit


## MODEL 3:  EXPLAINING RULE FINALIZATION BY RULE COMPLEXITY (MEASURED BY RULE LENGTH, SENTIMENT, LITIGIOUSNESS) AND 
## 		UNCERTAINTY/DIVERSITY OF PUBLIC OPINION (MEASURED BY NUMBER OF COMMENTS, SENTIMENT, HINDEX BROKEN DOWN BY CATEGORY)

w.fit=survreg(Surv(data$event_time+1, event=data$finalized) ~ log(data$proposedRuleTextLength_numWords) + 
					data$time_doddfrank + 
					data$number_comments + 
                                        data$proposedRuleText_litigiousness + 
                                        data$proposedRuleText_uncertainty + 
                                        data$proposedRuleText_HIndex + 
					data$commentTextLength_numWords_avg + 
					data$commentsText_HIndex_avg + 
					data$commentsText_sentiment_sm_avg + 
					data$commentsText_sentiment_fin_avg+ 
				        data$commentsText_litigiousness_avg+ 
				        data$commentsText_uncertainty_avg +
                                        data$buyside_comment_count + 
                                        data$commercial_comment_count + 
                                        data$expert_comment_count + 
                                        data$market_comment_count + 
                                        data$retail_comment_count + 
                                        data$sellside_comment_count + 
                                         data$commentsText_HIndex_avg_buyside + 
                                         data$commentsText_HIndex_avg_commercial + 
                                         data$commentsText_HIndex_avg_expert + 
                                         data$commentsText_HIndex_avg_market + 
                                         data$commentsText_HIndex_avg_retail + 
                                         data$commentsText_HIndex_avg_sellside,
                                        dist="weibull")

summary(w.fit)

## Cox PH with NON-time varying covariates
## Covariates NumWords Sentiment

c.fit=coxph(Surv(data$event_time+1, event=data$finalized) ~ log(data$proposedRuleTextLength_numWords) + 
					data$time_doddfrank + 
					data$number_comments + 
                                        data$proposedRuleText_litigiousness + 
                                        data$proposedRuleText_uncertainty + 
                                        data$proposedRuleText_HIndex + 
				        data$commentTextLength_numWords_avg + 
  				        data$commentsText_HIndex_avg + 
				        data$commentsText_sentiment_sm_avg + 
				        data$commentsText_sentiment_fin_avg+ 
				        data$commentsText_litigiousness_avg+ 
				        data$commentsText_uncertainty_avg +
			                data$buyside_comment_count + 
                                        data$commercial_comment_count + 
                                        data$expert_comment_count + 
                                        data$market_comment_count + 
                                        data$retail_comment_count + 
                                        data$sellside_comment_count + 
                                         data$commentsText_HIndex_avg_buyside + 
                                         data$commentsText_HIndex_avg_commercial + 
                                         data$commentsText_HIndex_avg_expert + 
                                         data$commentsText_HIndex_avg_market + 
                                         data$commentsText_HIndex_avg_retail + 
                                         data$commentsText_HIndex_avg_sellside
            )
                                   
 
summary(c.fit)
#autoplot(c.fit)

c.fit3 <- c.fit


write(stargazer(c.fit1,c.fit2,c.fit3, type="latex"), "Table5.tex")
write(stargazer(c.fit1,c.fit2,c.fit3, type="html"), "Table5.html")

data$finalRuleText_litigiousness[data$finalRuleTextLength_numWords == 0] <- NA
data$finalRuleText_uncertainty[data$finalRuleTextLength_numWords == 0] <- NA
data$finalRuleTextLength_numWords[data$finalRuleTextLength_numWords == 0] <- NA

##### WASSERSTEIN DISTANCE MODELS #####
data$time1 <- 0
data$time1[data$time_doddfrank  <= 400] <- 1

lm1 <- lm(data$wasserstein ~ data$time1 + 
					data$number_comments )
lm2 <- lm(data$wasserstein ~ data$time1 + 
					data$number_comments +
				        data$commentTextLength_numWords_avg + 
  				        data$commentsText_HIndex_avg + 
				        data$commentsText_sentiment_sm_avg + 
				        data$commentsText_sentiment_fin_avg+ 
				        data$commentsText_litigiousness_avg+ 
				        data$commentsText_uncertainty_avg 
)
lm3 <- lm(data$wasserstein ~ data$time1 + 
					data$number_comments +
				        data$commentTextLength_numWords_avg + 
  				        data$commentsText_HIndex_avg + 
				        data$commentsText_sentiment_sm_avg + 
				        data$commentsText_sentiment_fin_avg+ 
				        data$commentsText_litigiousness_avg+ 
				        data$commentsText_uncertainty_avg +
			                data$buyside_comment_count + 
                                        data$commercial_comment_count + 
                                        data$expert_comment_count + 
                                        data$market_comment_count + 
                                        data$retail_comment_count + 
                                        data$sellside_comment_count + 
                                         data$commentsText_HIndex_avg_buyside + 
                                         data$commentsText_HIndex_avg_commercial + 
                                         data$commentsText_HIndex_avg_expert + 
                                         data$commentsText_HIndex_avg_market + 
                                         data$commentsText_HIndex_avg_retail + 
                                         data$commentsText_HIndex_avg_sellside
)


write(stargazer(lm1,lm2,lm3, type="html"), "Table6.html")
write(stargazer(lm1,lm2,lm3, type="latex"), "Table6.tex")
