# Supplementary material for: On the formation of Dodd-Frank Act derivatives regulations
Source: PLoS One. 2019 Mar 25;14(3):e0213730. doi: 10.1371/journal.pone.0213730 (PMC6433441; doi:10.1371/journal.pone.0213730)
Supplement: S1 File — This zip file contains raw and processed data for the comments and rules, as well as R code to reproduce the main results presented in this paper. (ZIP) [file pone.0213730.s001.zip › Data_Code/ProcessedData/event_times.csv]

event_time	finalized	time_doddfrank	proposedRuleTextLength_numWords	proposedRuleText_HIndex	proposedRuleText_sentiment_sm	proposedRuleText_sentiment_fin	proposedRuleText_litigiousness	proposedRuleText_uncertainty	number_comments	commentTextLength_numWords_avg	commentsText_HIndex_avg	commentsText_sentiment_sm_avg	commentsText_sentiment_fin_avg	commentsText_litigiousness_avg	commentsText_uncertainty_avg	buyside_comment_count	commercial_comment_count	expert_comment_count	market_comment_count	other_comment_count	retail_comment_count	sellside_comment_count	commentsText_HIndex_avg_buyside	commentsText_HIndex_avg_commercial	commentsText_HIndex_avg_expert	commentsText_HIndex_avg_market	commentsText_HIndex_avg_other	commentsText_HIndex_avg_retail	commentsText_HIndex_avg_sellside	finalRuleTextLength_numWords	finalRuleText_HIndex	finalRuleText_sentiment_sm	finalRuleText_sentiment_fin	finalRuleText_litigiousness	finalRuleText_uncertainty	ell_infty	ell_1	ell_2	ell_1_threshold	wasserstein
0	1	240	3291	0.165504654292458	-36	-78	194	52	16	795.8125	0.379298793947125	6.5	-10.125	37.8125	18.75	2	2	4	6	242	0	0	0.050364131153408	0.0261696491462969	0.117664181019623	0.16087999859891	5.71370274323576	0	0	460	0.798862469778196	-3	-10	34	3	0.243864734203138	1.39208322938709	0.574527988234703	1.42088071335634	0.0739472731947899
32	1	331	4368	0.490924211594558	117	-6	247	74	20	939.1	0.392803252434967	28.85	-4.25	47.3	15.1	2	4	5	6	383	0	0	0.0214342335012381	0.0555642429024678	0.111981950129263	0.163429411818389	7.50365521034798	0	0	9657	0.437052147661611	253	-60	570	154	0.0746592375992108	0.149457742373006	0.00706907422710539	0.101280610098812	0.00785123743116856
49	1	112	1560	0.381912890113382	84	5	81	36	7	57.8571428571429	0.484290826355067	0.428571428571429	-1.42857142857143	3.28571428571429	0.857142857142857	1	0	0	1	46	1	0	0.102684634494062	0	0	0.102684634494062	3.15818440399019	0.0264821115071527	0	1560	0.346831422069743	98	6	73	41	0.0635822455429049	0.127169641815991	0.00518695605435262	0.155793837914172	0.00637320894747972
58	1	665	2894	0.536747652095263	64	-10	232	59	11	352.181818181818	0.4431531963451	4.18181818181818	-2.27272727272727	19.8181818181818	9.90909090909091	0	1	1	3	112	1	3	0	0.0273082031508911	0.0075764266132239	0.202081991802664	4.50598949810147	0.0272288408740855	0.104500199253773	3968	0.338718052305393	87	-9	294	61	0.218441880872631	0.436982714386141	0.0568973079705951	0.354439994103727	0.0241866987198591
59	1	461	3149	0.541209709524277	88	-9	224	51	10	179.8	0.481423370818064	6	-1.3	6.9	3.5	0	0	1	5	94	0	0	0	0	0.0718792441458435	0.266842291156801	4.47551217287799	0	0	5086	0.465867789402115	164	-2	296	100	0.0707215980473342	0.141591710720251	0.00661519321891262	0.0835130045563918	0.00807518512010574
70	1	287	1328	0.984630617967157	32	-7	81	20	27	1149.81481481481	0.373167539248229	24.4814814814815	-5.88888888888889	62.2962962962963	26.5555555555556	5	3	5	11	704	0	1	0.0492112172998142	0.0437591956617049	0.0879511128885796	0.159106246898878	9.72903062075437	0	0.00646516619883246	4979	0.433999290928733	-3	-11	282	97	0.730694640244163	1.47646303972661	0.899515579082044	1.4666214805496	0.054066501557827
98	1	287	1328	0.984630617967157	32	-7	81	20	27	1149.81481481481	0.373167539248229	24.4814814814815	-5.88888888888889	62.2962962962963	26.5555555555556	5	3	5	11	704	0	1	0.0492112172998142	0.0437591956617049	0.0879511128885796	0.159106246898878	9.72903062075437	0	0.00646516619883246	5860	0.392026496181623	71	-10	408	99	0.742523242205219	1.49998854427586	0.881016335276913	1.3688855288392	0.0625395327806473
120	1	287	1328	0.984630617967157	32	-7	81	20	27	1149.81481481481	0.373167539248229	24.4814814814815	-5.88888888888889	62.2962962962963	26.5555555555556	5	3	5	11	704	0	1	0.0492112172998142	0.0437591956617049	0.0879511128885796	0.159106246898878	9.72903062075437	0	0.00646516619883246	33577	0.601284583268384	119	-249	2029	591	0.992258438905061	1.98536059007346	1.58448700345006	1.98441976313588	0.0310715269297361
128	1	748	30485	0.567212109590387	1244	-170	1012	853	35	516.057142857143	0.385382618116817	25.2	-3.2	16.5428571428571	10.8857142857143	11	0	4	15	1195	0	0	0.0877111637122402	0	0.0686870390181574	0.179430232608226	13.15256319875	0	0	34633	0.516303583558321	1562	-201	1192	936	0.0403552968968319	0.087340753812025	0.00208376731269806	0.0570142626416669	0.00493503548204899
136	1	104	1194	0.342571736606463	-7	-49	86	13	37	830.324324324324	0.403486654998781	-1.32432432432432	-13.7027027027027	39.3513513513514	15.8918918918919	2	7	8	9	1338	5	0	0.0122340873807619	0.0817811058306819	0.0853639765142628	0.113427814992662	14.6125418083249	0.0236574419116108	0	460	0.798862469778196	-3	-10	34	3	0.154170671545581	0.801860579172269	0.195439518080176	0.849040434727843	0.045270249247551
137	1	1122	28686	0.532576859600557	464	-328	1657	783	10	571.5	0.454783048992501	0.7	-7	32.2	17.7	0	0	1	5	92	2	0	0	0	0.0164019207616756	0.270554960687704	4.15575293790859	0.105120670567044	0	30426	0.515369119890143	514	-367	2029	758	0.0328116361143802	0.0719706902476415	0.00237661720455554	0.0687969812382009	0.00321869435720146
179	1	722	6107	0.293806214156022	120	-12	300	139	29	1669.44827586207	0.41455591105351	17.2413793103448	-15.551724137931	83.551724137931	32.8275862068966	1	0	7	7	814	0	12	0.0106480880258741	0	0.12989976205368	0.0560243554040258	11.6228878433215	0	0.202661371746742	15941	0.230630377180469	300	-105	723	309	0.157073623947558	0.583855209225292	0.0606235967047286	0.473540865818069	0.0193846113979816
188	1	197	9347	0.512232395434611	74	-31	592	182	45	1206.15555555556	0.428621994506789	9.06666666666667	-6.28888888888889	69.8222222222222	29.7333333333333	3	19	5	5	1989	3	1	0.0297669484794416	0.177397408646878	0.0384942746211817	0.0607315789924198	18.9444577075688	0.0308782136013073	0.00626362089550083	5860	0.392026496181623	71	-10	408	99	0.118085398422521	0.278539531119853	0.0191598492239099	0.228057769871973	0.0129055818542838
188	1	287	1328	0.984630617967157	32	-7	81	20	27	1149.81481481481	0.373167539248229	24.4814814814815	-5.88888888888889	62.2962962962963	26.5555555555556	5	3	5	11	704	0	1	0.0492112172998142	0.0437591956617049	0.0879511128885796	0.159106246898878	9.72903062075437	0	0.00646516619883246	76417	0.713163117125626	1796	-717	3505	2813	0.992258956111225	1.99979799692194	1.6977466758964	1.99013774950019	0.0239801574498415
196	1	901	2777	0.200946928798299	32	-10	145	41	76	2159.14473684211	0.441753197174419	-27.1052631578947	-31.9473684210526	54.4342105263158	46.8947368421053	14	6	24	5	5712	3	12	0.0788526211398293	0.0406324122616825	0.127042150214377	0.0177052566419744	33.2003344226637	0.0232989195196224	0.0853772028146974	7179	0.252743314543362	129	-40	441	123	0.181801853284608	0.560880581534828	0.0710178532257907	0.501481045050558	0.0133473062887788
211	1	189	72	0.979838070013884	2	0	3	0	5	2102	0.46610490815354	47.2	-30.4	177.2	29	0	0	3	1	21	0	0	0	0	0.281292416867992	0.109928400257248	1.93930372364246	0	0	23355	0.917632902823013	643	-287	3362	400	0.971051860560499	1.95978299150172	1.8593962942699	1.94737183301287	0.0443749316036701
229	1	246	613	0.534145502066201	3	-3	31	11	13	603.461538461538	0.349610341172995	16.8461538461538	-6.92307692307692	30.0769230769231	17.6923076923077	1	0	2	5	159	2	0	0.0594890128146213	0	0.0333417574469491	0.148167212171786	4.27522843098412	0.0287080218314664	0	76417	0.713163117125626	1796	-717	3505	2813	0.632288438009648	1.26658634971264	0.64100536422762	1.26362083284323	0.0383379720151424
229	1	246	120	0.596092566187945	5	-1	3	2	3	893	0.419230680179823	25	-7.66666666666667	54.3333333333333	22	0	0	0	2	7	0	0	0	0	0	0.149876585031702	1.10781545550777	0	0	76417	0.713163117125626	1796	-717	3505	2813	0.722852748330736	1.45595171384129	0.860512586127047	1.44948558099013	0.0290097892284393
229	1	287	1328	0.984630617967157	32	-7	81	20	27	1149.81481481481	0.373167539248229	24.4814814814815	-5.88888888888889	62.2962962962963	26.5555555555556	5	3	5	11	704	0	1	0.0492112172998142	0.0437591956617049	0.0879511128885796	0.159106246898878	9.72903062075437	0	0.00646516619883246	17117	0.709908394191299	-173	-87	727	531	0.99225753904613	1.99965326780649	1.69448912047037	1.93625303509469	0.0552324466407299
233	1	762	11727	0.540174462939852	97	-41	375	559	14	1307.78571428571	0.351291936164404	6.21428571428571	-5.78571428571429	41.0714285714286	55.2857142857143	2	2	5	2	185	0	0	0.0597511748750437	0.0227229966567763	0.188359334750111	0.0222885261689943	4.62496507385073	0	0	23060	0.507954649983649	313	-50	859	1094	0.0401597213097939	0.218399436970545	0.00657620220218433	0.115261381537554	0.00496487924829125
233	1	992	1116	0.454793824949574	12	5	79	9	4	123	0.373530376702248	1	-2.25	11.75	0.25	0	0	1	0	15	0	0	0	0	0.079537723076812	0	1.41458378373218	0	0	1150	0.439999789751115	8	2	97	6	0.0853233728176195	0.170678671552007	0.0111936695216865	0.145356049927055	0.00813373271375895
236	1	330	229	0.349120451586615	-12	-21	7	0	2	2270	0.239282360159089	103	-25	124.5	69	0	0	0	2	2	0	0	0	0	0	0.239282360159089	0.239282360159089	0	0	34015	0.903256242809335	1331	-329	2166	828	0.438586880602957	1.48157830851392	0.761058004186482	1.42946234210558	0.0616926178336143
243	1	232	5856	0.363032182910623	343	-18	387	108	34	923.970588235294	0.479735583192514	36.7058823529412	-4.97058823529412	40.8235294117647	20.2352941176471	6	0	1	18	1129	1	1	0.0968901773453275	0	0.0230975596150715	0.223647398679383	15.9288823287513	0.0153948045393201	0.0230975596150715	76417	0.713163117125626	1796	-717	3505	2813	0.568956891101555	1.82557321574549	0.932903080820899	1.71246327369803	0.0421281382441521
243	1	323	32478	0.944588539562411	1319	-217	2410	730	45	995.444444444444	0.440467125869861	31.0888888888889	-14.8666666666667	39.9111111111111	28.8444444444444	22	1	1	12	1987	0	2	0.199574474203176	0.00456722157630859	0.0174514894869429	0.119443766788625	19.4522125293099	0	0.0277711827787479	34015	0.903256242809335	1331	-329	2166	828	0.0218621237009061	0.0540109520492834	0.000921024108558332	0.0218621237009061	0.00229291594587266
246	1	55	128	0.569552923743305	7	-1	4	0	NA	NA	NA	NA	NA	NA	NA	NA	NA	NA	NA	NA	NA	NA	NA	NA	NA	NA	NA	NA	NA	2682	0.478466672234572	71	0	213	33	0.514869130530995	1.03865751840837	0.402919855813698	0.952985516408952	0.0328769311308861
250	1	287	1328	0.984630617967157	32	-7	81	20	27	1149.81481481481	0.373167539248229	24.4814814814815	-5.88888888888889	62.2962962962963	26.5555555555556	5	3	5	11	704	0	1	0.0492112172998142	0.0437591956617049	0.0879511128885796	0.159106246898878	9.72903062075437	0	0.00646516619883246	46022	0.550969481297044	285	-639	1697	939	0.99225868565282	1.98532556057968	1.53422100280675	1.94586291256682	0.0546682178974152
251	1	50	4772	0.482558604147329	103	-12	359	39	5	682.2	0.513450578400766	23.2	-3	30.8	8.4	1	0	1	3	20	0	0	0.140693314649015	0	0.0792162617394843	0.293541002012267	2.05380231360307	0	0	2682	0.478466672234572	71	0	213	33	0.0557560362174855	0.258674148081607	0.0129207648673608	0.16607053165035	0.0102602085098624
252	1	155	28485	0.655997631512559	-28	-277	1881	381	55	1850.09090909091	0.458055975258731	31.2909090909091	-6.89090909090909	94.1454545454545	36.0727272727273	7	3	9	20	2985	0	1	0.0337055615703448	0.0400978855085242	0.0838462046093234	0.141946658201197	24.8797373346094	0	0.0137449947314455	33577	0.601284583268384	119	-249	2029	591	0.0437747307789172	0.213081985908474	0.0142446638598701	0.202289311067106	0.00661013135686517
252	1	376	3716	0.448318282474285	-19	-57	161	130	34	304.352941176471	0.427803628377701	4.38235294117647	-2.17647058823529	13.1764705882353	11.5294117647059	2	0	2	7	1132	12	1	0.0276369661430808	0	0.0442385137756136	0.0808013420974067	14.2445257880844	0.133934245292994	0.0141865094482907	20589	0.658847008090203	339	-219	980	763	0.157390029856589	0.572865770411155	0.0850413603465462	0.559527634672635	0.0279873982071877
252	1	376	5018	0.616253779922868	115	-86	240	110	44	580.386363636364	0.502605880159325	17.5454545454545	-4.52272727272727	23.2272727272727	13.9772727272727	11	0	5	12	1901	2	5	0.10291516718917	0	0.0467708883155745	0.18264961190702	21.697378069523	0.0137978058484932	0.0711471842270186	20589	0.658847008090203	339	-219	980	763	0.0968627755219985	0.243047115472897	0.0190308293387842	0.242957127292066	0.00834575295448303
253	1	105	3519	0.361856345539959	-36	-79	270	34	885	402.624858757062	0.487834328048086	-7.75367231638418	-3.7909604519774	17.574011299435	16.4203389830508	2	10	13	3	783189	7	1	0.000461398069355154	0.00459974561734804	0.00715693079402837	0.00152846357493261	431.716855173828	0.00237516236869325	0.00040344830365126	8613	0.257598024720996	-54	-181	748	158	0.149272379395753	0.53508231356518	0.0600318224900996	0.549375025363262	0.0155595615506172
254	1	287	1328	0.984630617967157	32	-7	81	20	27	1149.81481481481	0.373167539248229	24.4814814814815	-5.88888888888889	62.2962962962963	26.5555555555556	5	3	5	11	704	0	1	0.0492112172998142	0.0437591956617049	0.0879511128885796	0.159106246898878	9.72903062075437	0	0.00646516619883246	47234	0.834062970790121	569	-368	2612	940	0.992258704311676	1.98532626961623	1.80555207063779	1.90337977736329	0.0597766488790512
260	1	97	4916	0.444892623898766	-3	-3	277	67	21	875.142857142857	0.318767512893192	8.71428571428571	-3.57142857142857	33.8571428571429	19.8571428571429	2	7	4	4	423	1	0	0.0170760680412804	0.0977484278610301	0.0850707403868685	0.0712177049441434	6.41798290568103	0.00502192384267866	0	4979	0.433999290928733	-3	-11	282	97	0.0434209560365559	0.0868472785810972	0.00333289212447903	0.0844770678134593	0.00408968422561884
260	1	287	1328	0.984630617967157	32	-7	81	20	27	1149.81481481481	0.373167539248229	24.4814814814815	-5.88888888888889	62.2962962962963	26.5555555555556	5	3	5	11	704	0	1	0.0492112172998142	0.0437591956617049	0.0879511128885796	0.159106246898878	9.72903062075437	0	0.00646516619883246	10270	0.408800229937937	23	-63	691	178	0.893025295928984	1.80114532864499	1.19645728407949	1.72563638138283	0.0487041510641575
261	1	287	1328	0.984630617967157	32	-7	81	20	27	1149.81481481481	0.373167539248229	24.4814814814815	-5.88888888888889	62.2962962962963	26.5555555555556	5	3	5	11	704	0	1	0.0492112172998142	0.0437591956617049	0.0879511128885796	0.159106246898878	9.72903062075437	0	0.00646516619883246	186	0.876260603092628	6	0	17	0	0.0582298765556177	0.116459753111235	0.00639758977669731	0.120269004436916	0.00510996207594872
262	1	104	10162	0.448013464804974	87	-28	679	136	1160	317.13275862069	0.559335140186957	-5.80086206896552	-2.56120689655172	13.151724137931	13.573275862069	1	3	4	6	1345536	45	5	0.000598868742601593	0.000561577577495222	0.00196558225352006	0.0023196099157926	648.802245004164	0.0183228794741649	0.00274909474213854	12077	0.379607435672459	199	-51	909	142	0.0943623796553923	0.250341715961633	0.0163055586531082	0.238354405898707	0.00588288996368647
262	1	138	15002	0.85990507194082	460	-150	1898	174	633	309.418641390205	0.956774012589979	-5.30173775671406	-11.2717219589258	39.9905213270142	5.08214849921011	2	0	11	1	400671	4	0	0.00224425759836297	0	0.00850055145804332	0.00100841517851749	605.623746462663	0.00245028255867302	0	23355	0.917632902823013	643	-287	3362	400	0.0497213373500545	0.0994737329260122	0.00376567112991283	0.101290775976644	0.00509236892685294
265	1	104	1882	0.29290733250724	55	11	145	32	3	824.333333333333	0.274837713067863	1.66666666666667	-6.66666666666667	35.3333333333333	31.6666666666667	0	0	0	1	6	2	0	0	0	0	0.0554202768419815	0.549675426135726	0.219417436225882	0	1789	0.247873297026481	34	3	172	35	0.0754242956961031	0.232911510717564	0.00995335430567471	0.190610785019257	0.00990610476583242
266	1	104	3106	0.225834042758253	156	2	156	55	41	1033.80487804878	0.402810653646878	33.219512195122	-5.19512195121951	47.6585365853659	24.0731707317073	5	3	8	13	1648	1	3	0.0285265970652738	0.0209448685680175	0.0849455155838678	0.139549269886406	16.1991971676064	0.00491107560645512	0.0371623052055665	6301	0.223673115510118	298	-27	341	160	0.107225009558495	0.361995563513352	0.0254925217280925	0.345540725392379	0.0111290086060762
266	1	287	1328	0.984630617967157	32	-7	81	20	27	1149.81481481481	0.373167539248229	24.4814814814815	-5.88888888888889	62.2962962962963	26.5555555555556	5	3	5	11	704	0	1	0.0492112172998142	0.0437591956617049	0.0879511128885796	0.159106246898878	9.72903062075437	0	0.00646516619883246	190	0.82689822957031	13	0	7	0	0.086236137099122	0.186555383778856	0.0135020479029089	0.162551329922584	0.0103528387844563
267	1	104	11331	0.226772296609749	66	-34	1163	280	9	696.222222222222	0.331645867422753	17.4444444444444	-4.66666666666667	43.7777777777778	14	1	0	0	7	73	0	0	0.0243100109170736	0	0	0.289701179046611	2.67080161684109	0	0	15102	0.167073596063881	36	-110	1350	404	0.0918696231971672	0.362550319513984	0.0196155778968053	0.293779994917417	0.0181377660483122
268	1	98	2686	0.319912545417402	64	1	205	41	8	395.25	0.329603060630624	5.875	-2.625	26.25	7.25	0	0	0	2	60	2	0	0	0	0	0.0490708740795349	2.52997702284293	0.0577765881225235	0	3042	0.231505520909113	71	4	239	49	0.122814046357856	0.340168989243454	0.0228773092077294	0.414331108315198	0.0149507466703653
268	1	98	11661	0.407359383571439	57	-20	478	221	3	683.333333333333	0.219819613624751	8.33333333333333	-6	35.3333333333333	13.3333333333333	0	0	0	2	6	1	0	0	0	0	0.138220365441541	0.439639227249502	0.0815992481832098	0	7176	0.354236594186168	54	-6	337	119	0.0431392622093311	0.149407734214936	0.00412582172214429	0.132487273468992	0.00470729824155569
272	1	104	11331	0.226772296609749	66	-34	1163	280	9	696.222222222222	0.331645867422753	17.4444444444444	-4.66666666666667	43.7777777777778	14	1	0	0	7	73	0	0	0.0243100109170736	0	0	0.289701179046611	2.67080161684109	0	0	150	0.78739052421816	6	-3	6	1	0.355844475212128	1.60174529107641	0.704957760130887	1.61656276261595	0.0722485855221748
278	1	205	18710	0.696363088087418	17	-251	504	500	27	2889.03703703704	0.495399156401803	17.4444444444444	-39.2962962962963	84.1111111111111	82.2222222222222	11	0	6	1	710	1	0	0.186088149478642	0	0.0981286481935722	0.0221324476296328	13.0535258694566	0.0159021080901763	0	36429	0.665176958616092	97	-817	1016	1054	0.0270055476645091	0.185183845058891	0.00922800870580127	0.187173114548426	0.00200805650092661
287	1	145	4509	0.23980715421744	66	-6	383	90	6	20.5	0.431624646112877	-0.666666666666667	-0.333333333333333	0.833333333333333	0.833333333333333	1	0	0	2	32	1	0	0.0741311501823821	0	0	0.18536949567694	2.29882020347854	0.0314270273393995	0	3602	0.242922434222142	42	2	319	84	0.0176674009562679	0.0856893346062148	0.00150638730377798	0.0631640673775467	0.00396757805719972
287	1	912	716	0.48347902445944	28	-2	40	18	66	840.287878787879	0.396156229074614	15.9242424242424	-6.68181818181818	39.5757575757576	21.8030303030303	11	14	11	21	4295	3	1	0.0712968141695971	0.0533944056075258	0.072223233497057	0.143665598918293	25.7840191372218	0.0181708127615877	0.00354111674859617	92888	0.823521148942197	763	-500	4169	2206	0.585799365934867	1.22729570966434	0.631731256615177	1.1767086646782	0.0486617833375931
289	1	287	1328	0.984630617967157	32	-7	81	20	27	1149.81481481481	0.373167539248229	24.4814814814815	-5.88888888888889	62.2962962962963	26.5555555555556	5	3	5	11	704	0	1	0.0492112172998142	0.0437591956617049	0.0879511128885796	0.159106246898878	9.72903062075437	0	0.00646516619883246	64923	0.888756788018834	787	-188	3197	1242	0.992258882535949	1.99979490676038	1.87334019972413	1.99182956319209	0.0314120650291443
292	1	183	22860	0.675257520524749	611	-275	1220	692	69	728.101449275362	0.430370679403657	17.0144927536232	-6.21739130434783	28.9855072463768	23.9420289855072	11	2	8	28	4708	1	3	0.0627866787208218	0.00803584147904913	0.0421627971999785	0.180107023146785	29.3784357292569	0.0022048339906687	0.0218439750581353	76417	0.713163117125626	1796	-717	3505	2813	0.0894723235093068	0.365193579602844	0.0398312365849284	0.272070871210169	0.011730520054698
296	1	189	16043	0.788064130895335	-351	-83	1201	359	14173	125.615466026953	0.615130427495436	-1.87201016016369	-1.24941790728851	4.74077471248148	5.98842870246243	49	208	182	47	200871383	2045	15	0.00209812916674263	0.00920772087426524	0.0084334756982442	0.00156082634833823	8718.11869510125	0.102964357002584	0.000589282477814716	55448	0.878352446785127	-1646	-379	3889	1491	0.0720725677073481	0.230668498937334	0.0125313362359707	0.185723579216232	0.00654871296137571
297	1	695	2646	0.350852279549957	13	-29	176	27	2	166.5	0.223672616785293	3.5	-2.5	11.5	0	0	0	0	0	4	0	0	0	0	0	0	0.447345233570586	0	0	2500	0.381458739882389	20	-22	177	27	0.0439156825377638	0.152137371462571	0.00506013091969863	0.111976237749986	0.00666533689945936
314	1	426	6553	0.213879242726332	279	-9	239	128	47	785.042553191489	0.408673008594548	22.9148936170213	-2.78723404255319	32.7234042553191	17.2765957446809	7	3	3	10	2176	5	5	0.0389443277772053	0.0257176151520331	0.0321864874009127	0.0917317796539949	18.9510104958772	0.0355563422322869	0.0324843558500705	9512	0.231712360233215	383	-55	356	256	0.220315082402916	0.607399470569006	0.071934898844172	0.664995494992956	0.0168754998594522
328	1	147	7476	0.470726006846724	234	-66	363	138	19	512.631578947368	0.340735331105183	13.3684210526316	-3.31578947368421	21.5789473684211	12.5263157894737	0	0	3	11	346	1	0	0	0	0.0585394644013971	0.213552911541427	6.19266736493704	0.009211550118607	0	76417	0.713163117125626	1796	-717	3505	2813	0.127224394851007	0.6315127052598	0.0792816314923426	0.569649103991815	0.0232027377933264
329	1	376	3716	0.448318282474285	-19	-57	161	130	34	304.352941176471	0.427803628377701	4.38235294117647	-2.17647058823529	13.1764705882353	11.5294117647059	2	0	2	7	1132	12	1	0.0276369661430808	0	0.0442385137756136	0.0808013420974067	14.2445257880844	0.133934245292994	0.0141865094482907	233	0.651461145365559	15	-1	14	6	0.381718972481458	1.32658631366706	0.654562893343502	1.31122715162962	0.0247427225112915
329	1	376	5018	0.616253779922868	115	-86	240	110	44	580.386363636364	0.502605880159325	17.5454545454545	-4.52272727272727	23.2272727272727	13.9772727272727	11	0	5	12	1901	2	5	0.10291516718917	0	0.0467708883155745	0.18264961190702	21.697378069523	0.0137978058484932	0.0711471842270186	233	0.651461145365559	15	-1	14	6	0.546630447904461	1.36485384211212	0.779076799074939	1.36214384101213	0.0142658073455095
330	1	145	7780	0.319361355023926	190	-52	658	134	36	759.777777777778	0.400741708402823	19.3333333333333	-4.5	44.8333333333333	16.5555555555556	2	1	4	17	1269	3	0	0.0304442463175258	0.00740288362559943	0.0535139995420647	0.190027281033749	14.1163670530231	0.0289460389595903	0	76417	0.713163117125626	1796	-717	3505	2813	0.207937926586685	1.01723730624872	0.219788265573082	0.948935906746759	0.045568935573101
335	1	287	1328	0.984630617967157	32	-7	81	20	27	1149.81481481481	0.373167539248229	24.4814814814815	-5.88888888888889	62.2962962962963	26.5555555555556	5	3	5	11	704	0	1	0.0492112172998142	0.0437591956617049	0.0879511128885796	0.159106246898878	9.72903062075437	0	0.00646516619883246	56004	0.628030289185956	-103	-474	3449	1607	0.992258808018751	1.999836921174	1.61261355194302	1.9888436522612	0.0378923863172531
352	1	847	63527	0.886212058684974	591	-343	3027	1423	78	457.98717948718	0.628659075913453	8.01282051282051	-3.87179487179487	16.6794871794872	6.58974358974359	8	6	7	20	6030	10	3	0.0697702586678116	0.0266327411547054	0.0313285100177721	0.172998937541064	48.6318862692114	0.0795331498981589	0.02325805475843	92888	0.823521148942197	763	-500	4169	2206	0.0356042336417259	0.12793880669088	0.00472283010522024	0.0936282369970191	0.00420325435698032
359	1	287	1328	0.984630617967157	32	-7	81	20	27	1149.81481481481	0.373167539248229	24.4814814814815	-5.88888888888889	62.2962962962963	26.5555555555556	5	3	5	11	704	0	1	0.0492112172998142	0.0437591956617049	0.0879511128885796	0.159106246898878	9.72903062075437	0	0.00646516619883246	13017	0.495771554358884	37	-37	945	236	0.937377868544415	1.87546111046871	1.37116219976287	1.81335254250525	0.0541742965579033
378	1	205	10055	0.393747099245416	32	-191	531	212	107	932.822429906542	0.54728093102325	4.22429906542056	-6.25233644859813	49.7196261682243	19.4953271028037	38	3	27	14	11363	4	0	0.195790836606294	0.0173055557708112	0.138045645308431	0.0654463319392243	58.1265168083791	0.0159544414839933	0	23195	0.287543717038344	35	-297	1253	608	0.119789467729685	0.566613223254965	0.0646321032481255	0.545671518253688	0.0119684282690287
379	1	722	6107	0.293806214156022	120	-12	300	139	29	1669.44827586207	0.41455591105351	17.2413793103448	-15.551724137931	83.551724137931	32.8275862068966	1	0	7	7	814	0	12	0.0106480880258741	0	0.12989976205368	0.0560243554040258	11.6228878433215	0	0.202661371746742	54454	0.238935193295068	379	-277	2390	1069	0.195322391866491	0.856132235032684	0.122200960323034	0.718075641140938	0.0142245208844543
385	1	287	1328	0.984630617967157	32	-7	81	20	27	1149.81481481481	0.373167539248229	24.4814814814815	-5.88888888888889	62.2962962962963	26.5555555555556	5	3	5	11	704	0	1	0.0492112172998142	0.0437591956617049	0.0879511128885796	0.159106246898878	9.72903062075437	0	0.00646516619883246	120724	0.958670264528593	319	-431	5085	4210	0.992259103288763	1.99962123967454	1.94325411748427	1.97123615022074	0.0672691389918327
395	1	142	71	0.535495169775927	3	0	3	0	6	2904.66666666667	0.446316811840918	13	-24	113.333333333333	78.8333333333333	0	1	0	0	32	0	3	0	0.0873107676328604	0	0	2.36620499828912	0	0.224385105123534	46022	0.550969481297044	285	-639	1697	939	0.645880123602286	1.30776645934957	0.589163540409424	1.255494958301	0.0387854613363743
398	1	139	27233	0.808126423362917	325	-203	932	498	149	1418.09395973154	0.458654266822253	17.6979865771812	-6.63087248322148	56.5369127516779	24.4161073825503	21	21	17	38	22088	1	15	0.0496864362441608	0.0595869733567922	0.0522256622758743	0.128108727423108	67.9863600319753	0.00178278825779277	0.0617351369826074	46022	0.550969481297044	285	-639	1697	939	0.172575059823277	0.377528661479176	0.050093928686397	0.321250628316807	0.0086668012663722
399	1	121	15656	0.427796728423812	375	-82	1297	273	901	355.341842397336	0.531021970609174	-7.30410654827969	-2.81798002219756	15.1320754716981	15.3917869034406	0	15	2	15	811768	1	0	0	0.00730284401832325	0.00101360572948566	0.00694564914873564	478.435267915452	0.000265504517231201	0	24507	0.442543621015407	608	-72	2017	471	0.0855310288437516	0.211606867955992	0.0110618503789208	0.187532230265548	0.0101067647337914
401	1	140	21004	0.633379063716399	269	-180	1102	299	111	1975.28828828829	0.517830047093821	39.2072072072072	-9.52252252252252	86.0900900900901	41.6036036036036	11	16	23	21	12245	1	4	0.02702199272967	0.0613717848184291	0.132367764885648	0.0865127215649463	57.1419019549397	0.00239311216586597	0.0275658963099099	47234	0.834062970790121	569	-368	2612	940	0.0456992145166452	0.336223667598763	0.0205775265308189	0.182599287525151	0.00862813834100962
401	1	727	7285	0.763537073149504	128	-9	255	243	30	405.166666666667	0.494373999807336	8.86666666666667	-2.16666666666667	11.2	8.63333333333333	0	20	0	0	871	0	9	0	0.383461294665758	0	0	14.3486704098875	0	0.0990882896667935	14090	0.908467488169276	304	78	447	359	0.0430237209457714	0.221119131191534	0.0104795965785269	0.081820895887637	0.0126761700958014
406	1	142	71	0.535495169775927	3	0	3	0	6	2904.66666666667	0.446316811840918	13	-24	113.333333333333	78.8333333333333	0	1	0	0	32	0	3	0	0.0873107676328604	0	0	2.36620499828912	0	0.224385105123534	186	0.876260603092628	6	0	17	0	0.343818462314101	0.699494773805633	0.205036797820474	0.694177205591498	0.0281663257628679
409	1	139	27233	0.808126423362917	325	-203	932	498	149	1418.09395973154	0.458654266822253	17.6979865771812	-6.63087248322148	56.5369127516779	24.4161073825503	21	21	17	38	22088	1	15	0.0496864362441608	0.0595869733567922	0.0522256622758743	0.128108727423108	67.9863600319753	0.00178278825779277	0.0617351369826074	186	0.876260603092628	6	0	17	0	0.894891221275065	1.8502113595329	1.651151783802	1.84949339945965	0.0496512986719608
409	1	205	10055	0.393747099245416	32	-191	531	212	107	932.822429906542	0.54728093102325	4.22429906542056	-6.25233644859813	49.7196261682243	19.4953271028037	38	3	27	14	11363	4	0	0.195790836606294	0.0173055557708112	0.138045645308431	0.0654463319392243	58.1265168083791	0.0159544414839933	0	1729	0.295507983854233	16	-6	114	63	0.279466293396302	0.736055313585413	0.113910432896754	0.691655624704142	0.0125055508688092
409	1	594	19134	0.46240307344303	-44	-131	954	301	9	300.222222222222	0.362673935994931	1.88888888888889	-2.22222222222222	14.5555555555556	5.22222222222222	1	0	2	0	77	1	0	0.0165192836009456	0	0.061901658454883	0	3.17138300368821	0.0142614782103371	0	19914	0.455070029063394	-52	-132	990	358	0.0146369079630544	0.0562860450250445	0.00102154862450564	0.049068183837376	0.00126559508498758
411	1	105	9294	0.607313708268758	-16	-26	469	224	40	714.875	0.37662152546676	-0.05	-4.175	26.025	17.925	4	1	5	11	1572	0	7	0.0225916497799383	0.0166862383683667	0.0375424638155335	0.0975507531872166	14.8218595384781	0	0.0686303750412576	17117	0.709908394191299	-173	-87	727	531	0.0548922873069509	0.23540631194546	0.0114733346022593	0.174921530143044	0.00779220787808299
412	1	287	1328	0.984630617967157	32	-7	81	20	27	1149.81481481481	0.373167539248229	24.4814814814815	-5.88888888888889	62.2962962962963	26.5555555555556	5	3	5	11	704	0	1	0.0492112172998142	0.0437591956617049	0.0879511128885796	0.159106246898878	9.72903062075437	0	0.00646516619883246	67983	0.624287764735634	278	-464	6018	1437	0.992258906009293	1.99979589264081	1.60887122336048	1.99140558337902	0.0263251401484013
414	1	278	8527	0.583361445170864	13	-101	538	90	15	1313.4	0.352503518883463	19.9333333333333	-9	64.1333333333333	25.6	0	4	3	3	214	0	1	0	0.0916358226565173	0.0539246218520138	0.0511842370274701	5.03845363325512	0	0.0523544684608286	19915	0.780870424089049	132	-149	1130	314	0.0901653922151133	0.349154798981701	0.0287594439270075	0.295892548871136	0.0101998411118984
418	1	287	1328	0.984630617967157	32	-7	81	20	27	1149.81481481481	0.373167539248229	24.4814814814815	-5.88888888888889	62.2962962962963	26.5555555555556	5	3	5	11	704	0	1	0.0492112172998142	0.0437591956617049	0.0879511128885796	0.159106246898878	9.72903062075437	0	0.00646516619883246	233	0.651461145365559	15	-1	14	6	0.215813657103101	0.445773836576548	0.0952084407847475	0.436251385370269	0.0315432697534561
422	1	125	7361	0.361177471865793	42	-29	448	97	45	992.933333333333	0.500145202333763	9.22222222222222	-5.2	54.1777777777778	18.6888888888889	6	5	3	5	1990	2	14	0.076111469143487	0.0652398506975334	0.0236467618503245	0.0557962845683158	22.1062638161447	0.0150785900350459	0.164397332579973	10270	0.408800229937937	23	-63	691	178	0.0419967152778699	0.16705876579635	0.00503206798789227	0.104416486331835	0.0062978039495647
422	1	154	16185	0.754237148186365	168	-24	764	278	155	981.045161290323	0.50822567157347	12.1161290322581	-2.85161290322581	44.2709677419355	20.8	37	17	33	15	23906	2	15	0.113231004844579	0.0603076704937154	0.108852784992982	0.0398679413354363	78.3776972785141	0.00377971642175797	0.0712426972852849	64923	0.888756788018834	787	-188	3197	1242	0.0391565661537827	0.266213365569126	0.0119507925336213	0.132838088869617	0.00935194361954927
428	1	125	7010	0.383203885230879	-271	-83	444	303	767	364.913950456323	0.496617157887441	-7.07431551499348	-2.71056062581486	16.2059973924381	15.7392438070404	3	4	4	3	588268	0	7	0.000783196808706773	0.00179994957547232	0.00242054335038531	0.00174730814949063	380.893679250428	0	0.00492985135475509	190	0.82689822957031	13	0	7	0	0.408827291240567	1.72162420558443	1.02755654423053	1.68506740412366	0.0455211624503136
428	1	287	1328	0.984630617967157	32	-7	81	20	27	1149.81481481481	0.373167539248229	24.4814814814815	-5.88888888888889	62.2962962962963	26.5555555555556	5	3	5	11	704	0	1	0.0492112172998142	0.0437591956617049	0.0879511128885796	0.159106246898878	9.72903062075437	0	0.00646516619883246	371	0.614162067768646	14	0	22	6	0.252268762641724	0.518782313215825	0.130254222690365	0.510291650410877	0.0202741771936417
433	1	321	209	0.812435930492649	3	-2	10	3	9	935.888888888889	0.353718121087492	11.6666666666667	-7.44444444444444	38.2222222222222	26.4444444444444	1	4	0	3	73	0	0	0.0263827497685897	0.217327999024183	0	0.0814813697609691	2.85827097123369	0	0	107709	0.629596273120161	774	-523	7144	2184	0.895638699320703	1.79736235184146	1.28928338540707	1.78878178627151	0.0284155588597059
442	1	287	1328	0.984630617967157	32	-7	81	20	27	1149.81481481481	0.373167539248229	24.4814814814815	-5.88888888888889	62.2962962962963	26.5555555555556	5	3	5	11	704	0	1	0.0492112172998142	0.0437591956617049	0.0879511128885796	0.159106246898878	9.72903062075437	0	0.00646516619883246	20273	0.766215230406005	128	-19	667	831	0.992257823003361	1.99890680280941	1.75079046244029	1.97948859483942	0.0138484453782439
442	1	603	37686	0.691736509321673	555	-56	986	538	133	1541.57142857143	0.409113791687345	16.3007518796992	-9.10526315789474	51.9774436090226	28.6466165413534	26	11	16	46	17576	4	10	0.0599057595826049	0.0266522875465767	0.0580110208364524	0.154558663722206	54.0655753304711	0.00595884420442238	0.0414723880535674	48692	0.60127976968934	821	-83	1554	782	0.056185496737214	0.148571054383256	0.00637616456682703	0.126871335856949	0.00422623800113797
448	1	306	53847	0.567841157799267	402	-281	3910	940	128	912.984375	0.454894832142143	6.6640625	-5.078125	47.3984375	17.234375	20	31	25	17	16276	0	15	0.0736021141820319	0.101620646603056	0.0934196040993782	0.0666482910336703	57.8352537693195	0	0.0559940889566403	107709	0.629596273120161	774	-523	7144	2184	0.0502579071859146	0.133476841726957	0.00633097546252035	0.110845932317621	0.00576770026236773
449	1	197	9347	0.512232395434611	74	-31	592	182	45	1206.15555555556	0.428621994506789	9.06666666666667	-6.28888888888889	69.8222222222222	29.7333333333333	3	19	5	5	1989	3	1	0.0297669484794416	0.177397408646878	0.0384942746211817	0.0607315789924198	18.9444577075688	0.0308782136013073	0.00626362089550083	13017	0.495771554358884	37	-37	945	236	0.143448852101273	0.361442109379645	0.0349091891963356	0.333542438217132	0.0133434217423201
459	1	240	425	0.816717370602751	5	-3	29	6	11	897.090909090909	0.37392773587225	2.54545454545455	-8.09090909090909	57.3636363636364	18	1	0	0	8	111	0	1	0.0179127183072129	0	0	0.24202244340603	3.79246718872878	0	0.0608027441527259	67983	0.624287764735634	278	-464	6018	1437	0.898156644094649	1.79923015213303	1.29079204697262	1.79714808083433	0.0228493455797434
465	1	240	425	0.816717370602751	5	-3	29	6	11	897.090909090909	0.37392773587225	2.54545454545455	-8.09090909090909	57.3636363636364	18	1	0	0	8	111	0	1	0.0179127183072129	0	0	0.24202244340603	3.79246718872878	0	0.0608027441527259	233	0.651461145365559	15	-1	14	6	0.121711395188457	0.443462265733635	0.0733781440708972	0.442304364085673	0.0181692503392696
467	1	287	1328	0.984630617967157	32	-7	81	20	27	1149.81481481481	0.373167539248229	24.4814814814815	-5.88888888888889	62.2962962962963	26.5555555555556	5	3	5	11	704	0	1	0.0492112172998142	0.0437591956617049	0.0879511128885796	0.159106246898878	9.72903062075437	0	0.00646516619883246	629	0.329166473438332	4	-2	30	21	0.523981579935753	1.06228200693469	0.384465766705049	1.05466764621371	0.0572360679507256
481	1	141	6388	0.274513294853029	5	-65	507	66	21	2457.42857142857	0.485479108410398	26.1428571428571	-16.0952380952381	132.238095238095	50.5238095238095	4	3	2	2	428	0	2	0.0541624338377512	0.063338000421938	0.0439021109134963	0.0787082197653427	9.88226778920737	0	0.0726827224724576	56004	0.628030289185956	-103	-474	3449	1607	0.2086999048746	1.14804405941957	0.406748804967206	1.09858352293718	0.0264943577349186
482	1	287	1328	0.984630617967157	32	-7	81	20	27	1149.81481481481	0.373167539248229	24.4814814814815	-5.88888888888889	62.2962962962963	26.5555555555556	5	3	5	11	704	0	1	0.0492112172998142	0.0437591956617049	0.0879511128885796	0.159106246898878	9.72903062075437	0	0.00646516619883246	7120	0.340778029776051	90	-6	463	109	0.913347796641309	1.84174288032704	1.16876450819937	1.79388872035975	0.0578734204173088
488	1	603	37686	0.691736509321673	555	-56	986	538	133	1541.57142857143	0.409113791687345	16.3007518796992	-9.10526315789474	51.9774436090226	28.6466165413534	26	11	16	46	17576	4	10	0.0599057595826049	0.0266522875465767	0.0580110208364524	0.154558663722206	54.0655753304711	0.00595884420442238	0.0414723880535674	957	0.338969930022749	20	13	11	5	0.377913649363389	0.758375133015198	0.204070214182108	0.74352291623472	0.0241724438965321
490	1	287	1328	0.984630617967157	32	-7	81	20	27	1149.81481481481	0.373167539248229	24.4814814814815	-5.88888888888889	62.2962962962963	26.5555555555556	5	3	5	11	704	0	1	0.0492112172998142	0.0437591956617049	0.0879511128885796	0.159106246898878	9.72903062075437	0	0.00646516619883246	2951	0.20415023094402	35	-2	225	55	0.763164734293225	1.54113052234536	0.734102468187025	1.49208813663559	0.0773492008447647
496	1	287	1328	0.984630617967157	32	-7	81	20	27	1149.81481481481	0.373167539248229	24.4814814814815	-5.88888888888889	62.2962962962963	26.5555555555556	5	3	5	11	704	0	1	0.0492112172998142	0.0437591956617049	0.0879511128885796	0.159106246898878	9.72903062075437	0	0.00646516619883246	1282	0.344340608759028	13	-2	119	15	0.8482052637053	1.7107788427723	1.04305323266626	1.62163062538924	0.0647281408309937
497	1	125	7361	0.361177471865793	42	-29	448	97	45	992.933333333333	0.500145202333763	9.22222222222222	-5.2	54.1777777777778	18.6888888888889	6	5	3	5	1990	2	14	0.076111469143487	0.0652398506975334	0.0236467618503245	0.0557962845683158	22.1062638161447	0.0150785900350459	0.164397332579973	56004	0.628030289185956	-103	-474	3449	1607	0.288932404755774	1.516070501038	0.73231588722087	1.42411806741009	0.0230755340307951
497	1	125	4061	0.323333863160906	21	-63	181	65	779	371.197689345315	0.500639125294169	-6.32349165596919	-2.93709884467266	16.4146341463415	15.5186136071887	3	2	2	9	606813	0	12	0.00103330963075608	0.000925574715768337	0.0011881636028881	0.00451210059103913	389.978563549313	0	0.0116559063047855	56004	0.628030289185956	-103	-474	3449	1607	0.165284452772312	0.68367090521598	0.157283741791542	0.676862192025736	0.0355035029351711
501	1	121	4432	0.292665529441535	-12	-50	261	54	33	1902.24242424242	0.507573128445608	19.3636363636364	-12.0909090909091	114.727272727273	34.5454545454545	5	3	5	8	1063	0	5	0.03665969801909	0.0554030463389169	0.0710598145863056	0.135660313683961	16.3579143876805	0	0.0932159783962361	56004	0.628030289185956	-103	-474	3449	1607	0.149533297617801	0.841765879174192	0.222404592881881	0.838248845360538	0.0344819277524948
503	1	119	3949	0.331757407098398	19	-58	181	63	27	631.333333333333	0.409805086825296	12.037037037037	-8.81481481481481	31.1481481481481	14.4814814814815	1	2	2	7	712	1	4	0.00613648365170108	0.0136000728432069	0.0546401074803191	0.125724710805558	10.7626372640122	0.0138968326384554	0.0881018728515451	56004	0.628030289185956	-103	-474	3449	1607	0.202433548863179	0.630645864847371	0.114182170640504	0.57461423515615	0.0304120481014252
514	1	321	29135	0.305419355745872	268	-128	2772	409	52	732.942307692308	0.392395120463777	8.86538461538461	-3.57692307692308	43.0961538461538	10.5192307692308	0	23	3	14	2664	0	0	0	0.151396642255054	0.0161575226860854	0.10669883485457	20.1302932643207	0	0	37998	0.274994133247477	557	-157	3517	577	0.0502108602710565	0.184347113756053	0.00494527180271192	0.205456799586084	0.0056399111635983
519	1	153	29271	0.889382507594424	32	-92	1075	1221	1037	583.418514946962	0.472621349364379	-2.09450337512054	-3.16297010607522	25.129218900675	19.4358727097396	46	65	68	39	1075080	11	60	0.0176925371457958	0.0285400474020063	0.0278726350283679	0.0152316190412543	489.987799846442	0.00228294327535227	0.0289196625260001	120724	0.958670264528593	319	-431	5085	4210	0.0260290280818808	0.0809554047822724	0.00215403934824715	0.0366614348998215	0.00229005771689117
538	1	231	4322	0.294868104673407	38	-20	322	56	7	894.571428571429	0.290798443222572	15.5714285714286	-4.57142857142857	51.2857142857143	19	0	0	1	2	46	0	0	0	0	0.0471300014277926	0.066198993470369	1.92226010765984	0	0	7120	0.340778029776051	90	-6	463	109	0.0843347576903629	0.227839783789514	0.0133181136924548	0.205709540988819	0.0114589678123593
538	1	511	6325	0.325855695748675	12	-17	323	79	38	906.026315789474	0.437248985829424	11.6052631578947	-4.92105263157895	28.1315789473684	18.4473684210526	9	1	6	15	1408	0	5	0.106009695767625	0.00747331673279742	0.0784358106643627	0.158419662268264	16.2059419805932	0	0.0591809954919071	18191	0.35083298517359	242	-59	736	305	0.174802754523107	0.59915084731302	0.0803293361574156	0.597979480285689	0.0155183877795935
545	1	154	41023	0.807900442689279	179	-265	4064	745	62	1277.06451612903	0.423642329303113	5.96774193548387	-7.83870967741935	65.3709677419355	29.5161290322581	4	1	4	39	3789	3	4	0.0246554387358073	0.00648561878202065	0.028869017659315	0.264630494737092	25.8878790154745	0.0219484972819705	0.0313563341222727	67983	0.624287764735634	278	-464	6018	1437	0.147872752073249	0.450609791694043	0.0742808312508353	0.397305130206446	0.0178255159407854
545	1	583	4156	0.51499685115071	40	-48	208	72	68	1089.97058823529	0.655732741059061	3.08823529411765	-8.55882352941176	49.25	21.8823529411765	14	2	24	4	4576	3	1	0.136578600375608	0.0211409541605422	0.233721566497233	0.0363913596046179	44.123848356436	0.0317114312408133	0.00643412370138572	17609	0.500065430084023	77	-112	1002	428	0.143636878274286	0.365335760443124	0.0361076305775459	0.375137763233944	0.00795035529881716
551	1	154	41023	0.807900442689279	179	-265	4064	745	62	1277.06451612903	0.423642329303113	5.96774193548387	-7.83870967741935	65.3709677419355	29.5161290322581	4	1	4	39	3789	3	4	0.0246554387358073	0.00648561878202065	0.028869017659315	0.264630494737092	25.8878790154745	0.0219484972819705	0.0313563341222727	233	0.651461145365559	15	-1	14	6	0.897451093420274	1.95470056836306	1.42625329160774	1.89447002848314	0.0303104165941477
552	1	225	2872	0.213448060628993	39	2	200	55	15	595	0.353934278126209	8.93333333333333	-3.93333333333333	27.5333333333333	12.8	2	0	0	0	220	3	0	0.0570059664431189	0	0	0	5.16056021010918	0.0914479953408414	0	2951	0.20415023094402	35	-2	225	55	0.0636668767465466	0.168563541367539	0.00798975261020679	0.163877341426652	0.008317856118083
562	1	153	29271	0.889382507594424	32	-92	1075	1221	1037	583.418514946962	0.472621349364379	-2.09450337512054	-3.16297010607522	25.129218900675	19.4358727097396	46	65	68	39	1075080	11	60	0.0176925371457958	0.0285400474020063	0.0278726350283679	0.0152316190412543	489.987799846442	0.00228294327535227	0.0289196625260001	371	0.614162067768646	14	0	22	6	0.684292466604654	1.43133511125356	0.978738395899164	1.42428306491004	0.0514089912176132
563	1	321	29135	0.305419355745872	268	-128	2772	409	52	732.942307692308	0.392395120463777	8.86538461538461	-3.57692307692308	43.0961538461538	10.5192307692308	0	23	3	14	2664	0	0	0	0.151396642255054	0.0161575226860854	0.10669883485457	20.1302932643207	0	0	12665	0.182768877955431	110	-75	1202	155	0.161458914318581	0.756118297348272	0.0795282380834662	0.882059934460588	0.0101710902526975
572	1	736	20553	0.748488471567925	207	-145	787	340	13	591.230769230769	0.386198111342413	9	-3.69230769230769	26.6153846153846	10	0	0	0	9	159	1	0	0	0	0	0.314505158061235	4.69018759965496	0.015882689735178	0	39168	0.81722448029642	162	-392	1723	676	0.029136875290003	0.125936172423285	0.00305681386595029	0.0455019581262696	0.00453067105263472
574	1	155	6555	0.417937770721262	176	9	263	186	1516	250.638522427441	0.786014753967161	2.53364116094987	-2.65039577836412	8.29749340369393	5.8410290237467	9	47	106	8	2297668	402	16	0.00320665096052182	0.0141950322178003	0.0497716374745973	0.00207980714908338	1191.28756124626	0.238140991744818	0.00341164840717455	20273	0.766215230406005	128	-19	667	831	0.133013611985263	0.603392045009826	0.0882607305550136	0.525714097460554	0.0348257087171078
581	1	202	4388	0.230815716214098	24	-51	233	90	17	1320.88235294118	0.475363544805112	16.7647058823529	-8.29411764705882	71.8235294117647	37.3529411764706	1	2	3	2	277	1	3	0.0189695089342114	0.0836752142928355	0.0882527516730058	0.0551266353499697	7.71063515764769	0.0307896090786402	0.0937313847105464	1282	0.344340608759028	13	-2	119	15	0.0750774756553911	0.814237736460569	0.0680829635433636	0.648372069129058	0.0241409465670586
581	1	202	7536	0.282672261216014	149	-60	372	154	43	1518.76744186047	0.504455987142359	17.8139534883721	-8.88372093023256	79.3255813953488	36.5116279069767	6	7	6	6	1819	1	4	0.0559545697862908	0.0814871211588007	0.0804436568861123	0.0734542358379554	21.3405289774561	0.0121726361473694	0.0475662498488146	1282	0.344340608759028	13	-2	119	15	0.204942562096425	0.678420271467585	0.0812731557114102	0.643630357362378	0.0149942031130195
612	1	142	71	0.535495169775927	3	0	3	0	6	2904.66666666667	0.446316811840918	13	-24	113.333333333333	78.8333333333333	0	1	0	0	32	0	3	0	0.0873107676328604	0	0	2.36620499828912	0	0.224385105123534	629	0.329166473438332	4	-2	30	21	0.177603017885219	0.507497042110083	0.0696120372853416	0.500165091826213	0.0275262910872698
615	1	139	27233	0.808126423362917	325	-203	932	498	149	1418.09395973154	0.458654266822253	17.6979865771812	-6.63087248322148	56.5369127516779	24.4161073825503	21	21	17	38	22088	1	15	0.0496864362441608	0.0595869733567922	0.0522256622758743	0.128108727423108	67.9863600319753	0.00178278825779277	0.0617351369826074	629	0.329166473438332	4	-2	30	21	0.619005458900123	1.42314894511054	0.631728376616874	1.42435350568652	0.0501909367740154
623	1	160	8259	0.373507736212238	26	-43	383	157	44	1134.18181818182	0.420611956051101	16.4545454545455	-5.43181818181818	53.0909090909091	28.8863636363636	12	4	4	12	1897	2	5	0.109069415012394	0.040852742143269	0.0492968644434101	0.0923990339815148	18.143922534577	0.0169416026481713	0.0544438734426611	1282	0.344340608759028	13	-2	119	15	0.0819506350501074	0.524677240990698	0.0387357579588542	0.479785620423289	0.0102853588759899
762	1	287	1328	0.984630617967157	32	-7	81	20	27	1149.81481481481	0.373167539248229	24.4814814814815	-5.88888888888889	62.2962962962963	26.5555555555556	5	3	5	11	704	0	1	0.0492112172998142	0.0437591956617049	0.0879511128885796	0.159106246898878	9.72903062075437	0	0.00646516619883246	83835	0.628659653763934	-403	-601	4789	1733	0.992258990388334	1.9996629099351	1.6132432810493	1.97963856633714	0.0423281602561474
777	1	573	74239	0.952843881310978	-547	-930	3338	1634	389	4349.61439588689	0.41252466935686	-21.4087403598972	-41.2467866323907	162.964010282776	102.318766066838	51	18	101	55	150986	22	88	0.0577727093986909	0.0147455819320938	0.109690143724542	0.063989917294194	160.107095971882	0.0207235621801809	0.098078493406266	188224	0.953796118976994	-1228	-1473	7426	5101	0.0110680404555694	0.0410017412546886	0.000287508667733234	0.000502294729984865	0.000383559934562072
824	1	287	1328	0.984630617967157	32	-7	81	20	27	1149.81481481481	0.373167539248229	24.4814814814815	-5.88888888888889	62.2962962962963	26.5555555555556	5	3	5	11	704	0	1	0.0492112172998142	0.0437591956617049	0.0879511128885796	0.159106246898878	9.72903062075437	0	0.00646516619883246	211	0.650611449153376	18	0	8	3	0.198654639148726	0.411429587167728	0.0603069574364913	0.401780503912444	0.0283704567700624
834	1	287	1328	0.984630617967157	32	-7	81	20	27	1149.81481481481	0.373167539248229	24.4814814814815	-5.88888888888889	62.2962962962963	26.5555555555556	5	3	5	11	704	0	1	0.0492112172998142	0.0437591956617049	0.0879511128885796	0.159106246898878	9.72903062075437	0	0.00646516619883246	11421	0.451693679600295	78	-146	586	372	0.970259461893148	1.95554327581379	1.39261981447881	1.90049302009382	0.0418495796620846
879	1	170	29230	0.573951454853075	55	-243	1931	502	206	1064.86893203884	0.491003005982788	11.3543689320388	-4.69417475728155	45.121359223301	19.2233009708738	21	7	40	93	42257	3	15	0.0375898598597812	0.0135022381480921	0.100170141078647	0.239767673850798	100.711562455757	0.00337727130954535	0.0406495924508414	83835	0.628659653763934	-403	-601	4789	1733	0.142809200432649	0.489476370277228	0.0738177265015728	0.451553196982678	0.0134873865172267
894	1	154	41023	0.807900442689279	179	-265	4064	745	62	1277.06451612903	0.423642329303113	5.96774193548387	-7.83870967741935	65.3709677419355	29.5161290322581	4	1	4	39	3789	3	4	0.0246554387358073	0.00648561878202065	0.028869017659315	0.264630494737092	25.8878790154745	0.0219484972819705	0.0313563341222727	188	0.69424812358047	7	-2	19	4	0.714193530143564	1.58756941327703	1.1385195536286	1.52697546321384	0.0248129051178694
941	1	170	29230	0.573951454853075	55	-243	1931	502	206	1064.86893203884	0.491003005982788	11.3543689320388	-4.69417475728155	45.121359223301	19.2233009708738	21	7	40	93	42257	3	15	0.0375898598597812	0.0135022381480921	0.100170141078647	0.239767673850798	100.711562455757	0.00337727130954535	0.0406495924508414	211	0.650611449153376	18	0	8	3	0.740193175442578	1.73354966320793	1.15782399349255	1.71989078087977	0.0364443808794022
1036	1	85	4271	0.644766483675887	133	-54	245	115	31	1006.8064516129	0.419981881829603	24	-10.0967741935484	41.5806451612903	27.4516129032258	1	0	4	18	935	2	1	0.00590922173486464	0	0.0410694174665401	0.274189703354925	12.6645834927156	0.0238280203923676	0.00985848105336697	11421	0.451693679600295	78	-146	586	372	0.201939713365644	0.604044480057332	0.116857059663366	0.569939312177353	0.0240988377481699
1130	1	135	4112	0.183137751966275	48	-13	249	114	25	1638	0.356167022361183	26.68	-2.52	67.64	46.24	7	3	0	6	604	2	3	0.0764457579692114	0.0223552069000863	0	0.09533030277914	8.61803319473507	0.030306769574041	0.0617043270720168	10370	0.154861023081741	123	-39	572	337	0.193699493330408	0.656022417638268	0.0628335068378725	0.604048193928709	0.0150669189170003
1272	0	896	3444	0.272254742237067	36	-25	207	47	1	99	0.237803801692196	4	0	3	0	0	1	0	0	0	0	0	0	0.237803801692196	0	0	0	0	0	0	NA	0	0	0	0	NA	NA	NA	NA	NA
1359	1	722	692	0.460614407193545	7	-1	36	25	35	1481.54285714286	0.481108713269084	0.914285714285714	-6.54285714285714	61.6571428571429	54.0285714285714	8	9	3	7	1193	1	4	0.112979351734131	0.105412657823453	0.0334770618315642	0.0910016920880037	16.4101773532228	0.0280523648336228	0.0577044828843922	48289	0.787801420517264	-269	-342	2100	2189	0.608135176055988	1.29855089924469	0.716799513789886	1.27838665763304	0.0427449531853199
1364	0	804	787	0.481508486403177	5	-9	46	7	24	703.458333333333	0.437244143573006	11.625	-0.625	34.5	10.2083333333333	10	0	3	0	559	4	0	0.224522882186763	0	0.0513363486172251	0	10.16814020348	0.0498600114681027	0	0	NA	0	0	0	0	NA	NA	NA	NA	NA
1399	0	769	22154	0.291099455081334	176	-153	1843	570	24	1924.70833333333	0.419736488878129	11.0833333333333	-11.9583333333333	98.6666666666667	32.1666666666667	0	12	7	0	557	0	0	0	0.211005074999898	0.123455440996055	0	9.73921521707914	0	0	0	NA	0	0	0	0	NA	NA	NA	NA	NA
1404	0	764	15023	0.402436157956086	219	22	704	329	2	2230.5	0.226292117466569	41	1.5	112.5	34.5	0	0	0	0	4	0	0	0	0	0	0	0.452584234933137	0	0	0	NA	0	0	0	0	NA	NA	NA	NA	NA
1414	0	754	107706	0.629585657909945	774	-523	7144	2184	42	1267.66666666667	0.562261775616833	14.3095238095238	-7.33333333333333	72.7380952380952	20.9047619047619	1	23	8	1	1726	2	3	0.0189820694380981	0.293412969838901	0.106018756234631	0.0171141057490103	23.1149547090931	0.040468162448942	0.0240438031042497	0	NA	0	0	0	0	NA	NA	NA	NA	NA
1446	0	722	18927	0.286754551415417	105	-120	853	350	305	507.744262295082	0.700643078073291	3.48196721311475	-4.04590163934426	25.9803278688525	10.0918032786885	4	7	38	23	92887	40	26	0.0030063537303761	0.0165556458330598	0.0819641905105836	0.0335724127561725	213.418213555177	0.0964262408349418	0.0464004135115439	0	NA	0	0	0	0	NA	NA	NA	NA	NA
1461	0	707	4783	0.186678601601569	41	0	309	82	6	678.666666666667	0.230727874340055	12.1666666666667	-4.16666666666667	34.3333333333333	11.3333333333333	1	0	0	1	34	0	0	0.0410645577432258	0	0	0.02662331805807	1.31667937023904	0	0	0	NA	0	0	0	0	NA	NA	NA	NA	NA
1489	0	679	9871	0.226471404065077	-99	-82	779	246	27	1302.22222222222	0.324383315180525	-8.92592592592593	-6.48148148148148	71.037037037037	30.2962962962963	4	9	2	3	709	2	0	0.038433525836662	0.11969655797731	0.0325443103610053	0.0391909113722258	8.5075892195841	0.0208949847428737	0	0	NA	0	0	0	0	NA	NA	NA	NA	NA
1496	0	672	120721	0.958670921132421	319	-431	5085	4209	20	566.2	0.441726834651002	3.1	-2.6	43.05	14.5	0	8	3	1	386	2	0	0	0.172254365590327	0.0631066933544737	0.0359396220729217	8.53056665103266	0.0326693609696655	0	0	NA	0	0	0	0	NA	NA	NA	NA	NA
1512	0	656	2796	0.415770453161568	52	-11	349	40	5	1142.8	0.282929192460202	4.6	-13.8	75.6	16	0	0	2	2	21	0	0	0	0	0.194596912925441	0.0637217298074607	1.15632731956811	0	0	0	NA	0	0	0	0	NA	NA	NA	NA	NA
1522	0	646	13017	0.495771554358884	37	-37	945	236	14	1434.14285714286	0.446406895844991	9.14285714285714	-5.57142857142857	77.5714285714286	28.0714285714286	0	10	1	2	183	0	0	0	0.274550043876306	0.0178299002275923	0.102684634494062	5.85463196323192	0	0	0	NA	0	0	0	0	NA	NA	NA	NA	NA
1683	0	485	55445	0.878316826027021	-1646	-379	3889	1491	251	272.521912350598	0.425871007158804	-3.37051792828685	-1.55378486055777	13.5258964143426	9.47808764940239	2	8	4	6	62979	2	0	0.00152134013256636	0.0113257535873914	0.0061363920935972	0.00447679374801908	106.867063951862	0.0030985654364921	0	0	NA	0	0	0	0	NA	NA	NA	NA	NA
1742	0	426	6529	0.19819996337318	107	-19	278	138	38	765.394736842105	0.366718535699172	24.2631578947368	-2.55263157894737	35.1578947368421	17.2368421052632	6	3	2	3	1422	6	2	0.0293461357596613	0.0318086292669884	0.0272389437035367	0.0323003331370249	13.7500987652791	0.043208543449883	0.021303005972396	0	NA	0	0	0	0	NA	NA	NA	NA	NA
1768	0	400	1786	0.190653893561124	-27	-32	86	40	38	1555.34210526316	0.471943211621653	9.28947368421053	-9.23684210526316	86.9210526315789	38.4736842105263	21	1	4	0	1413	3	2	0.25976284337234	0.00821590027273848	0.0623009693985979	0	17.5377192749104	0.0430778244729381	0.0227652291958112	0	NA	0	0	0	0	NA	NA	NA	NA	NA
1786	1	295	501	0.70761551214013	4	-4	23	15	14	1483.28571428571	0.35611367477045	3.57142857142857	-5.21428571428571	60	62.7857142857143	5	3	1	2	183	0	2	0.11485221470142	0.0815121965493178	0.0161251937202823	0.0576416893755336	4.64419732708196	0	0.0712628253577901	48289	0.787801420517264	-269	-342	2100	2189	0.835382765083684	1.84616021873013	1.39732889551641	1.82492662094238	0.0577680170536041
1788	0	380	170	0.556364506675024	12	-1	2	1	12	455.666666666667	0.457293953702147	14	-2.08333333333333	15.8333333333333	10.3333333333333	3	1	1	3	133	2	1	0.0968068217554407	0.0153727346409048	0.0153779802091777	0.168355265473509	5.09714004659029	0.041340016873479	0.0531345788829642	0	NA	0	0	0	0	NA	NA	NA	NA	NA
1798	0	370	2320	0.22590776301764	30	-19	224	45	33	960	0.397648904362787	14.7575757575758	-7.18181818181818	68.4545454545455	22.1515151515152	2	0	9	12	1061	5	0	0.00894032200327041	0	0.0845984821044331	0.1343932346215	12.8097925836759	0.0846892215668719	0	0	NA	0	0	0	0	NA	NA	NA	NA	NA
1800	1	281	10319	0.508542074253855	46	-27	452	530	100	1382.98	0.472901701790086	2.67	-7.33	53.93	48.49	24	26	13	11	9913	1	12	0.126070759741556	0.105593069441134	0.070501439075035	0.0554090546868994	46.873440121818	0.00357531970303117	0.0555804145429951	48289	0.787801420517264	-269	-342	2100	2189	0.117695234825681	0.506100451526485	0.0577235780255268	0.469454687251958	0.0108372792601585
1824	0	344	1153	0.361926817296694	6	-5	109	15	4	695.5	0.410995312684358	8	-0.75	21.5	14.75	0	1	0	2	13	0	0	0	0.0509146512923411	0	0.254101328578112	1.33896527086698	0	0	0	NA	0	0	0	0	NA	NA	NA	NA	NA
1873	0	295	23622	0.251511140917944	-223	-94	965	812	78	805.705128205128	0.501874169015663	3.01282051282051	-4.11538461538461	30.5	29.6282051282051	11	21	6	16	6018	1	11	0.105138788683728	0.104247910554142	0.039414769583835	0.122417069268537	38.7066203738653	0.00458374320901431	0.0637625280572318	0	NA	0	0	0	0	NA	NA	NA	NA	NA
1999	0	169	9613	0.31965171319648	70	-166	606	148	69	993.202898550725	0.476692299349805	14.9710144927536	-10.3333333333333	52.2028985507246	24.2463768115942	10	3	8	30	4706	3	1	0.0597849180187241	0.0272721439770229	0.0635165675327597	0.197203286282556	32.5238512503203	0.0177959773848997	0.00234451162032121	0	NA	0	0	0	0	NA	NA	NA	NA	NA
2019	0	149	2982	0.322795750911974	34	-7	213	43	11	3306.45454545455	0.489038482860511	44.8181818181818	-10.7272727272727	189.909090909091	61	0	2	3	0	115	0	1	0	0.0391634334836313	0.091871214122461	0	5.15789535582895	0	0.0904933080305809	0	NA	0	0	0	0	NA	NA	NA	NA	NA
2027	0	141	1025	0.218327931688527	-2	-10	40	31	28	747.75	0.276441062196329	3.5	-6.21428571428571	23.0357142857143	19.4285714285714	2	0	10	4	762	4	2	0.013566054811915	0	0.105107505893404	0.0445058984923716	7.51399479322506	0.0256354638940864	0.0375400251803732	0	NA	0	0	0	0	NA	NA	NA	NA	NA
2034	0	134	3764	0.529604556063641	120	-119	198	81	36	1122.72222222222	0.418905874982425	33.4722222222222	-16.6388888888889	29.8611111111111	40.25	11	1	1	14	1266	0	3	0.13011423071541	0.00534418376014986	0.0218143618586786	0.153990386750541	14.7288416643026	0	0.0405066719799106	0	NA	0	0	0	0	NA	NA	NA	NA	NA
2040	0	128	811	0.378574481337215	-5	-3	36	8	24	1611.33333333333	0.353233112476902	-5.16666666666667	-11.9166666666667	76.0416666666667	30.0833333333333	0	5	6	4	560	0	1	0	0.079235720668267	0.0937662738131937	0.0654855836155179	8.23170869761267	0	0.00739842373599488	0	NA	0	0	0	0	NA	NA	NA	NA	NA
2079	0	89	14458	0.22483212214638	44	-220	808	338	1033	429.42013552759	0.475710349015131	-5.31752178121975	-4.02032913843175	18.2855759922556	16.1752178121975	17	22	60	42	1066914	21	13	0.00730474202266439	0.00849134358621743	0.021915883947552	0.0182327226093566	491.340233941512	0.00673160183626713	0.00588029711668874	0	NA	0	0	0	0	NA	NA	NA	NA	NA
2083	0	85	2822	0.319816910800252	43	3	209	37	15	1482.4	0.388712779979791	23.0666666666667	-2.86666666666667	85.9333333333333	31.1333333333333	0	4	2	4	214	0	1	0	0.0807389036414152	0.0617583055492245	0.0997712461451235	5.57401097373577	0	0.0144122706253391	0	NA	0	0	0	0	NA	NA	NA	NA	NA
2097	0	71	3114	0.237985255621394	137	-7	128	60	8	835.375	0.245787819661931	4.875	-5	28	15.375	0	0	1	5	58	0	0	0	0	0.0268945678484664	0.176036537236926	1.76337145221005	0	0	0	NA	0	0	0	0	NA	NA	NA	NA	NA
2099	0	69	2465	0.508792185962847	27	-1	118	43	26	1190.38461538462	0.251499841634871	11	-5.46153846153846	46.5769230769231	36.2307692307692	6	7	0	6	656	1	0	0.0464893650301263	0.0625088072004894	0	0.0600408873300591	6.3618305500916	0.00812627285437981	0	0	NA	0	0	0	0	NA	NA	NA	NA	NA
2110	0	58	694	0.251245805323588	4	-3	93	12	19	1896.31578947368	0.537405209159863	7.05263157894737	-10.3157894736842	116.631578947368	32.6842105263158	6	2	4	5	344	0	0	0.178449761437065	0.0732842621574563	0.0925306369891868	0.143739010132185	9.72269530332151	0	0	0	NA	0	0	0	0	NA	NA	NA	NA	NA
2111	0	57	1047	0.63631930750115	39	1	77	22	0	0	NA	NA	NA	NA	NA	0	0	0	0	0	0	0	NA	NA	NA	NA	NA	NA	NA	0	NA	0	0	0	0	NA	NA	NA	NA	NA
2111	0	57	1403	0.53376883434556	39	5	97	25	1	9	0.423802372962817	0	0	0	0	0	0	0	1	0	0	0	0	0	0	0.423802372962817	0	0	0	0	NA	0	0	0	0	NA	NA	NA	NA	NA
2118	0	50	253	0.550676748975332	0	0	5	2	16	2272.3125	0.231549355983328	53.125	-10.875	85.8125	37.5	1	1	1	10	243	0	0	0.00727375310397361	0.00793996535798399	0.013925258285871	0.133399311742753	3.54225140724266	0	0	0	NA	0	0	0	0	NA	NA	NA	NA	NA
2138	0	30	3168	0.241569888000708	56	-7	233	48	957	535.881922675026	0.472945945500599	-5.82445141065831	-3.84952978056426	22.6666666666667	19.9216300940439	29	30	12	22	915740	0	16	0.00872871386706414	0.0113011368923023	0.00413949831750504	0.00794543719339085	452.570945192285	0	0.00620986551842097	0	NA	0	0	0	0	NA	NA	NA	NA	NA
2149	0	19	5291	0.552088788761293	150	-8	498	85	9	1146.77777777778	0.215941589806154	14.5555555555556	-10.3333333333333	54	26.3333333333333	0	1	2	4	73	0	1	0	0.0214506354986478	0.0425297483323215	0.117877209511247	1.7421010937304	0	0.0195156211827689	0	NA	0	0	0	0	NA	NA	NA	NA	NA
2167	0	1	4024	0.274995996293145	-20	-45	240	68	8	552.625	0.210481749718086	5.125	-6.5	22.875	6	0	0	0	4	60	0	0	0	0	0	0.0982045126401008	1.58564948510459	0	0	0	NA	0	0	0	0	NA	NA	NA	NA	NA
