# Supplementary material for: On the formation of Dodd-Frank Act derivatives regulations
Source: PLoS One. 2019 Mar 25;14(3):e0213730. doi: 10.1371/journal.pone.0213730 (PMC6433441; doi:10.1371/journal.pone.0213730)
Supplement: S1 File — This zip file contains raw and processed data for the comments and rules, as well as R code to reproduce the main results presented in this paper. (ZIP) [file pone.0213730.s001.zip › Data_Code/RawData/RuleData.xlsx]

## Sheet: Sheet1
	ProposedRule	ProposedRuleDate	ProposedRuleURL	ProposedRuleDate_integer	Definitional	Finalized	FinalRule	FinalRuleDate	FinalRuleURL	FinalRuleDate_integer	Days Since Dodd-Frank	Days Between Final and Proposed	FinalRuleText	ProposedRuleText
1	75 FR 42633	2010-07-22	www.cftc.gov/LawRegulation/FederalRegister/ProposedRules/2010-17606.html	14812	0	0	#N/A	#N/A	#N/A	16979	1	2167	#N/A	FR Doc 2010-17606[Federal Register: July 22, 2010 (Volume 75, Number 140)] [Proposed Rules] [Page 42633-42639] From the Federal Register Online via GPO Access [wais.access.gpo.gov] [DOCID:fr22jy10-18] ======================================================================= ----------------------------------------------------------------------- COMMODITY FUTURES TRADING COMMISSION 17 CFR Parts 38, …
2	75 FR 47738	2010-08-09	www.cftc.gov/LawRegulation/FederalRegister/ProposedRules/2010-19553.html	14830	0	0	#N/A	#N/A	#N/A	16979	19	2149	#N/A	#N/A
3	75 FR 51429	2010-08-20	www.cftc.gov/LawRegulation/FederalRegister/ProposedRules/2010-20567.html	14841	1	0	#N/A	#N/A	#N/A	16979	30	2138	#N/A	#N/A
4	75 FR 54801	2010-09-09	www.cftc.gov/LawRegulation/FederalRegister/ProposedRules/2010-22398.html	14861	0	0	#N/A	#N/A	#N/A	16979	50	2118	#N/A	FR Doc 2010-22398[Federal Register: September 9, 2010 (Volume 75, Number 174)] [Proposed Rules] [Page 54801-54802] From the Federal Register Online via GPO Access [wais.access.gpo.gov] [DOCID:fr09se10-16] ----------------------------------------------------------------------- COMMODITY FUTURES TRADING COMMISSION 17 CFR Part 16 RIN 3038-AC63 Account Ownership and Control Report AGENCY: Commodity F…
5	75 FR 54794	2010-09-09	www.cftc.gov/LawRegulation/FederalRegister/ProposedRules/2010-22395.html	14861	0	1	76 FR 28641	2011-05-18	www.cftc.gov/LawRegulation/FederalRegister/FinalRules/2011-11551.html	15112	50	251	Federal Register, Volume 76 Issue 96 (Wednesday, May 18, 2011)[Federal Register Volume 76, Number 96 (Wednesday, May 18, 2011)] [Rules and Regulations] [Pages 28641-28645] From the Federal Register Online via the Government Printing Office [www.gpo.gov] [FR Doc No: 2011-11551] ======================================================================= -------------------------------------------------…	FR Doc 2010-22395[Federal Register: September 9, 2010 (Volume 75, Number 174)] [Proposed Rules] [Page 54794-54801] From the Federal Register Online via GPO Access [wais.access.gpo.gov] [DOCID:fr09se10-15] ======================================================================== Proposed Rules Federal Register ________________________________________________________________________ This section of …
6	75 FR 55698	2010-09-14	www.cftc.gov/LawRegulation/FederalRegister/ProposedRules/2010-22906.html	14866	0	1	76 FR 28641	2011-05-18	www.cftc.gov/LawRegulation/FederalRegister/FinalRules/2011-11551.html	15112	55	246	Federal Register, Volume 76 Issue 96 (Wednesday, May 18, 2011)[Federal Register Volume 76, Number 96 (Wednesday, May 18, 2011)] [Rules and Regulations] [Pages 28641-28645] From the Federal Register Online via the Government Printing Office [www.gpo.gov] [FR Doc No: 2011-11551] ======================================================================= -------------------------------------------------…	FR Doc 2010-22906[Federal Register: September 14, 2010 (Volume 75, Number 177)] [Proposed Rules] [Page 55698] From the Federal Register Online via GPO Access [wais.access.gpo.gov] [DOCID:fr14se10-14] ======================================================================= ----------------------------------------------------------------------- COMMODITY FUTURES TRADING COMMISSION 17 CFR Part 4 RIN …
7	75 FR 56512	2010-09-16	www.cftc.gov/LawRegulation/FederalRegister/ProposedRules/2010-23141.html	14868	0	0	#N/A	#N/A	#N/A	16979	57	2111	#N/A	#N/A
8	75 FR 56513	2010-09-16	www.cftc.gov/LawRegulation/FederalRegister/ProposedRules/2010-23142.html	14868	0	0	#N/A	#N/A	#N/A	16979	57	2111	#N/A	#N/A
9	75 FR 56997	2010-09-17	www.cftc.gov/LawRegulation/FederalRegister/ProposedRules/2010-23310.html	14869	0	0	#N/A	#N/A	#N/A	16979	58	2110	#N/A	FR Doc 2010-23310[Federal Register: September 17, 2010 (Volume 75, Number 180)] [Notices] [Page 56997-56998] From the Federal Register Online via GPO Access [wais.access.gpo.gov] [DOCID:fr17se10-58] ----------------------------------------------------------------------- COMMODITY FUTURES TRADING COMMISSION Petition of the National Futures Association, Pursuant to Rule 13.2, to the U.S. Commodity …
10	75 FR 59666	2010-09-28	www.cftc.gov/LawRegulation/FederalRegister/ProposedRules/2010-24198.html	14880	0	0	#N/A	#N/A	#N/A	16979	69	2099	#N/A	#N/A
11	75 FR 60411	2010-09-30	www.cftc.gov/LawRegulation/FederalRegister/ProposedRules/2010-24586.html	14882	0	0	#N/A	#N/A	#N/A	16979	71	2097	#N/A	[Federal Register Volume 75, Number 189 (Thursday, September 30, 2010)] [Notices] [Pages 60411-60415] From the Federal Register Online via the Government Publishing Office [www.gpo.gov] [FR Doc No: 2010-24586] ======================================================================= ----------------------------------------------------------------------- COMMODITY FUTURES TRADING COMMISSION Request …
12	75 FR 63080	2010-10-14	www.cftc.gov/LawRegulation/FederalRegister/ProposedRules/2010-25325.html	14896	0	0	#N/A	#N/A	#N/A	16979	85	2083	#N/A	#N/A
13	75 FR 63113	2010-10-14	www.cftc.gov/LawRegulation/FederalRegister/ProposedRules/2010-25322.html	14896	0	1	78 FR 49663	2013-08-15	www.cftc.gov/LawRegulation/FederalRegister/FinalRules/2013-19791	15932	85	1036	[Federal Register Volume 78, Number 158 (Thursday, August 15, 2013)] [Rules and Regulations] [Pages 49663-49680] From the Federal Register Online via the Government Printing Office [www.gpo.gov] [FR Doc No: 2013-19791] ======================================================================= ----------------------------------------------------------------------- COMMODITY FUTURES TRADING COMMISSION…	#N/A
14	75 FR 63732	2010-10-18	www.cftc.gov/LawRegulation/FederalRegister/ProposedRules/2010-26220.html	14900	0	0	#N/A	#N/A	#N/A	16979	89	2079	#N/A	#N/A
15	75 FR 65586	2010-10-26	www.cftc.gov/LawRegulation/FederalRegister/ProposedRules/2010-26951.html	14908	1	1	76 FR 41048	2011-07-13	www.cftc.gov/LawRegulation/FederalRegister/FinalRules/2011-17626.html	15168	97	260	Federal Register, Volume 76 Issue 134 (Wednesday, July 13, 2011)[Federal Register Volume 76, Number 134 (Wednesday, July 13, 2011)] [Rules and Regulations] [Pages 41048-41056] From the Federal Register Online via the Government Printing Office [www.gpo.gov] [FR Doc No: 2011-17626] ======================================================================= ---------------------------------------------…	#N/A
16	75 FR 66014	2010-10-27	www.cftc.gov/LawRegulation/FederalRegister/ProposedRules/2010-26912.html	14909	0	1	76 FR 43874	2011-07-22	www.cftc.gov/LawRegulation/FederalRegister/FinalRules/2011-17710.html	15177	98	268	Federal Register, Volume 76 Issue 141 (Friday, July 22, 2011)[Federal Register Volume 76, Number 141 (Friday, July 22, 2011)] [Rules and Regulations] [Pages 43874-43879] From the Federal Register Online via the Government Printing Office [www.gpo.gov] [FR Doc No: 2011-17710] ----------------------------------------------------------------------- COMMODITY FUTURES TRADING COMMISSION 17 CFR Part 16…	#N/A
17	75 FR 66018	2010-10-27	www.cftc.gov/LawRegulation/FederalRegister/ProposedRules/2010-26893.html	14909	0	1	76 FR 43879	2011-07-22	www.cftc.gov/LawRegulation/FederalRegister/FinalRules/2011-17711.html	15177	98	268	Federal Register, Volume 76 Issue 141 (Friday, July 22, 2011)[Federal Register Volume 76, Number 141 (Friday, July 22, 2011)] [Rules and Regulations] [Pages 43879-43890] From the Federal Register Online via the Government Printing Office [www.gpo.gov] [FR Doc No: 2011-17711] ----------------------------------------------------------------------- COMMODITY FUTURES TRADING COMMISSION 17 CFR Part 16…	#N/A
18	75 FR 67254	2010-11-02	www.cftc.gov/LawRegulation/FederalRegister/ProposedRules/2010-27555.html	14915	0	1	76 FR 44262	2011-07-25	www.cftc.gov/LawRegulation/FederalRegister/FinalRules/2011-18777.html	15180	104	265	Federal Register, Volume 76 Issue 142 (Monday, July 25, 2011)[Federal Register Volume 76, Number 142 (Monday, July 25, 2011)] [Rules and Regulations] [Pages 44262-44265] From the Federal Register Online via the Government Printing Office [www.gpo.gov] [FR Doc No: 2011-18777] ======================================================================= ---------------------------------------------------…	#N/A
19	75 FR 67258	2010-11-02	www.cftc.gov/LawRegulation/FederalRegister/ProposedRules/2010-27538.html	14915	0	1	76 FR 43851	2011-07-22	www.cftc.gov/LawRegulation/FederalRegister/FinalRules/2011-18054.html	15177	104	262	Federal Register, Volume 76 Issue 141 (Friday, July 22, 2011)[Federal Register Volume 76, Number 141 (Friday, July 22, 2011)] [Rules and Regulations] [Pages 43851-43874] From the Federal Register Online via the Government Printing Office [www.gpo.gov] [FR Doc No: 2011-18054] ======================================================================= ---------------------------------------------------…	#N/A
20	75 FR 67277	2010-11-02	www.cftc.gov/LawRegulation/FederalRegister/ProposedRules/2010-27532.html	14915	0	1	76 FR 44464	2011-07-26	www.cftc.gov/LawRegulation/FederalRegister/FinalRules/2011-18663.html	15181	104	266	Federal Register, Volume 76 Issue 143 (Tuesday, July 26, 2011)[Federal Register Volume 76, Number 143 (Tuesday, July 26, 2011)] [Rules and Regulations] [Pages 44464-44475] From the Federal Register Online via the Government Printing Office [www.gpo.gov] [FR Doc No: 2011-18663] ======================================================================= -------------------------------------------------…	#N/A
21	75 FR 67282	2010-11-02	www.cftc.gov/LawRegulation/FederalRegister/ProposedRules/2010-27533.html	14915	0	1	76 FR 45666	2011-08-01	www.cftc.gov/LawRegulation/FederalRegister/FinalRules/2011-19385.html	15187	104	272	Federal Register, Volume 76 Issue 147 (Monday, August 1, 2011)[Federal Register Volume 76, Number 147 (Monday, August 1, 2011)] [Rules and Regulations] [Page 45666] From the Federal Register Online via the Government Printing Office [www.gpo.gov] [FR Doc No: 2011-19385] ======================================================================= --------------------------------------------------------…	#N/A
22	75 FR 67282	2010-11-02	www.cftc.gov/LawRegulation/FederalRegister/ProposedRules/2010-27533.html	14915	0	1	76 FR 44776	2011-07-27	www.cftc.gov/LawRegulation/FederalRegister/FinalRules/2011-18661.html	15182	104	267	Federal Register, Volume 76 Issue 144 (Wednesday, July 27, 2011)[Federal Register Volume 76, Number 144 (Wednesday, July 27, 2011)] [Rules and Regulations] [Pages 44776-44800] From the Federal Register Online via the Government Printing Office [www.gpo.gov] [FR Doc No: 2011-18661] ======================================================================= ---------------------------------------------…	#N/A
23	75 FR 67301	2010-11-02	www.cftc.gov/LawRegulation/FederalRegister/ProposedRules/2010-27547.html	14915	0	1	76 FR 14826	2011-03-18	www.cftc.gov/LawRegulation/FederalRegister/FinalRules/2011-6399.html	15051	104	136	Federal Register, Volume 76 Issue 53 (Friday, March 18, 2011)[Federal Register Volume 76, Number 53 (Friday, March 18, 2011)] [Proposed Rules] [Pages 14826-14827] From the Federal Register Online via the Government Printing Office [www.gpo.gov] [FR Doc No: 2011-6399] ----------------------------------------------------------------------- COMMODITY FUTURES TRADING COMMISSION 17 CFR Chapter I RIN 3…	#N/A
24	75 FR 67642	2010-11-03	www.cftc.gov/LawRegulation/FederalRegister/ProposedRules/2010-27657.html	14916	0	1	76 FR 78776	2011-12-19	www.cftc.gov/LawRegulation/FederalRegister/FinalRules/2011-31689.html	15327	105	411	Federal Register, Volume 76 Issue 243 (Monday, December 19, 2011)[Federal Register Volume 76, Number 243 (Monday, December 19, 2011)] [Rules and Regulations] [Pages 78776-78803] From the Federal Register Online via the Government Printing Office [www.gpo.gov] [FR Doc No: 2011-31689] [[Page 78775]] Vol. 76 Monday, No. 243 December 19, 2011 Part III Commodity Futures Trading Commission ------------…	#N/A
25	75 FR 67657	2010-11-03	www.cftc.gov/LawRegulation/FederalRegister/ProposedRules/2010-27541.html	14916	0	1	76 FR 41398	2011-07-14	www.cftc.gov/LawRegulation/FederalRegister/FinalRules/2011-17549.html	15169	105	253	Federal Register, Volume 76 Issue 135 (Thursday, July 14, 2011)[Federal Register Volume 76, Number 135 (Thursday, July 14, 2011)] [Rules and Regulations] [Pages 41398-41411] From the Federal Register Online via the Government Printing Office [www.gpo.gov] [FR Doc No: 2011-17549] [[Page 41398]] ======================================================================= --------------------------------…	#N/A
26	75 FR 69058	2010-11-10	www.cftc.gov/LawRegulation/FederalRegister/ProposedRules/2010-28377.html	14923	0	1	75 FR 81977	2010-12-29	www.cftc.gov/LawRegulation/FederalRegister/FinalRules/2010-32812.html	14972	112	49	Federal Register, Volume 75 Issue 249 (Wednesday, December 29, 2010)[Federal Register Volume 75, Number 249 (Wednesday, December 29, 2010)] [Notices] [Pages 81977-81979] From the Federal Register Online via the Government Printing Office [www.gpo.gov] [FR Doc No: 2010-32812] ======================================================================= ---------------------------------------------------…	#N/A
27	75 FR 70152	2010-11-17	www.cftc.gov/LawRegulation/FederalRegister/ProposedRules/2010-29003.html	14930	0	1	77 FR 20128	2012-04-03	www.cftc.gov/LawRegulation/FederalRegister/FinalRules/2012-5317.html	15433	119	503	Federal Register, Volume 77 Issue 64 (Tuesday, April 3, 2012)[Federal Register Volume 77, Number 64 (Tuesday, April 3, 2012)] [Rules and Regulations] [Pages 20128-20215] From the Federal Register Online via the Government Printing Office [www.gpo.gov] [FR Doc No: 2012-5317] [[Page 20127]] Vol. 77 Tuesday, No. 64 April 3, 2012 Part II Commodity Futures Trading Commission --------------------------…	#N/A
28	75 FR 70881	2010-11-19	www.cftc.gov/LawRegulation/FederalRegister/ProposedRules/2010-29021.html	14932	0	1	77 FR 20128	2012-04-03	www.cftc.gov/LawRegulation/FederalRegister/FinalRules/2012-5317.html	15433	121	501	Federal Register, Volume 77 Issue 64 (Tuesday, April 3, 2012)[Federal Register Volume 77, Number 64 (Tuesday, April 3, 2012)] [Rules and Regulations] [Pages 20128-20215] From the Federal Register Online via the Government Printing Office [www.gpo.gov] [FR Doc No: 2012-5317] [[Page 20127]] Vol. 77 Tuesday, No. 64 April 3, 2012 Part II Commodity Futures Trading Commission --------------------------…	#N/A
29	75 FR 70973	2010-11-19	www.cftc.gov/LawRegulation/FederalRegister/ProposedRules/2010-29023.html	14932	0	1	76 FR 80674	2011-12-23	www.cftc.gov/LawRegulation/FederalRegister/FinalRules/2011-31637.html	15331	121	399	Federal Register, Volume 76 Issue 247 (Friday, December 23, 2011)[Federal Register Volume 76, Number 247 (Friday, December 23, 2011)] [Rules and Regulations] [Pages 80674-80723] From the Federal Register Online via the Government Printing Office [www.gpo.gov] [FR Doc No: 2011-31637] [[Page 80673]] Vol. 76 Friday, No. 247 December 23, 2011 Part VI Commodity Futures Trading Commission -------------…	#N/A
30	75 FR 71379	2010-11-23	www.cftc.gov/LawRegulation/FederalRegister/ProposedRules/2010-29024.html	14936	0	1	77 FR 20128	2012-04-03	www.cftc.gov/LawRegulation/FederalRegister/FinalRules/2012-5317.html	15433	125	497	Federal Register, Volume 77 Issue 64 (Tuesday, April 3, 2012)[Federal Register Volume 77, Number 64 (Tuesday, April 3, 2012)] [Rules and Regulations] [Pages 20128-20215] From the Federal Register Online via the Government Printing Office [www.gpo.gov] [FR Doc No: 2012-5317] [[Page 20127]] Vol. 77 Tuesday, No. 64 April 3, 2012 Part II Commodity Futures Trading Commission --------------------------…	#N/A
31	75 FR 71379	2010-11-23	www.cftc.gov/LawRegulation/FederalRegister/ProposedRules/2010-29024.html	14936	0	1	77 FR 2613	2012-01-19	www.cftc.gov/LawRegulation/FederalRegister/FinalRules/2012-792.html	15358	125	422	Federal Register, Volume 77 Issue 12 (Thursday, January 19, 2012)[Federal Register Volume 77, Number 12 (Thursday, January 19, 2012)] [Rules and Regulations] [Pages 2613-2629] From the Federal Register Online via the Government Printing Office [www.gpo.gov] [FR Doc No: 2012-792] ======================================================================== Rules and Regulations Federal Register _______…	#N/A
32	75 FR 71391	2010-11-23	www.cftc.gov/LawRegulation/FederalRegister/ProposedRules/2010-29006.html	14936	0	1	77 FR 20128	2012-04-03	www.cftc.gov/LawRegulation/FederalRegister/FinalRules/2012-5317.html	15433	125	497	Federal Register, Volume 77 Issue 64 (Tuesday, April 3, 2012)[Federal Register Volume 77, Number 64 (Tuesday, April 3, 2012)] [Rules and Regulations] [Pages 20128-20215] From the Federal Register Online via the Government Printing Office [www.gpo.gov] [FR Doc No: 2012-5317] [[Page 20127]] Vol. 77 Tuesday, No. 64 April 3, 2012 Part II Commodity Futures Trading Commission --------------------------…	#N/A
33	75 FR 71397	2010-11-23	www.cftc.gov/LawRegulation/FederalRegister/ProposedRules/2010-29009.html	14936	0	1	77 FR 3590	2012-01-25	www.cftc.gov/LawRegulation/FederalRegister/FinalRules/2012-1507.html	15364	125	428	Federal Register, Volume 77 Issue 16 (Wednesday, January 25, 2012)[Federal Register Volume 77, Number 16 (Wednesday, January 25, 2012)] [Rules and Regulations] [Page 3590] From the Federal Register Online via the Government Printing Office [www.gpo.gov] [FR Doc No: 2012-1507] ======================================================================= --------------------------------------------------…	#N/A
34	75 FR 72816	2010-11-26	www.cftc.gov/LawRegulation/FederalRegister/ProposedRules/2010-29780.html	14939	0	0	#N/A	#N/A	#N/A	16979	128	2040	#N/A	#N/A
35	75 FR 75162	2010-12-02	www.cftc.gov/LawRegulation/FederalRegister/ProposedRules/2010-29836.html	14945	0	0	#N/A	#N/A	#N/A	16979	134	2034	#N/A	#N/A
36	75 FR 75432	2010-12-03	www.cftc.gov/LawRegulation/FederalRegister/ProposedRules/2010-29831.html	14946	0	1	78 FR 66621	2014-01-06	http://www.cftc.gov/LawRegulation/FederalRegister/FinalRules/2013-26479	16076	135	1130	Federal Register, Volume 78 Issue 215 (Wednesday, November 6, 2013)[Federal Register Volume 78, Number 215 (Wednesday, November 6, 2013)] [Rules and Regulations] [Pages 66621-66637] From the Federal Register Online via the Government Printing Office [www.gpo.gov] [FR Doc No: 2013-26479] ======================================================================== Rules and Regulations Federal Register…	#N/A
37	75 FR 75728	2010-12-06	www.cftc.gov/LawRegulation/FederalRegister/ProposedRules/2010-29022.html	14949	0	1	76 FR 53172	2011-08-25	www.cftc.gov/LawRegulation/FederalRegister/FinalRules/2011-20423.html	15211	138	262	Federal Register, Volume 76 Issue 165 (Thursday, August 25, 2011)[Federal Register Volume 76, Number 165 (Thursday, August 25, 2011)] [Rules and Regulations] [Pages 53172-53222] From the Federal Register Online via the Government Printing Office [www.gpo.gov] [FR Doc No: 2011-20423] [[Page 53171]] Vol. 76 Thursday, No. 165 August 25, 2011 Part II Commodity Futures Trading Commission -------------…	#N/A
38	75 FR 76139	2010-12-07	www.cftc.gov/LawRegulation/FederalRegister/ProposedRules/2010-29994.html	14950	0	1	77 FR 48060	2012-08-13	www.cftc.gov/LawRegulation/FederalRegister/FinalRules/2012-19664.html	15565	139	615	Federal Register, Volume 77 Issue 156 (Monday, August 13, 2012)[Federal Register Volume 77, Number 156 (Monday, August 13, 2012)] [Rules and Regulations] [Pages 48060-48061] From the Federal Register Online via the Government Printing Office [www.gpo.gov] [FR Doc No: 2012-19664] ======================================================================= -----------------------------------------------…	#N/A
39	75 FR 76139	2010-12-07	www.cftc.gov/LawRegulation/FederalRegister/ProposedRules/2010-29994.html	14950	0	1	77 FR 2909	2012-01-20	www.cftc.gov/LawRegulation/FederalRegister/FinalRules/2012-1031.html	15359	139	409	Federal Register, Volume 77 Issue 13 (Friday, January 20, 2012)[Federal Register Volume 77, Number 13 (Friday, January 20, 2012)] [Rules and Regulations] [Page 2909] From the Federal Register Online via the Government Printing Office [www.gpo.gov] [FR Doc No: 2012-1031] ======================================================================== Rules and Regulations Federal Register ________________…	#N/A
40	75 FR 76139	2010-12-07	www.cftc.gov/LawRegulation/FederalRegister/ProposedRules/2010-29994.html	14950	0	1	77 FR 1182	2012-01-09	www.cftc.gov/LawRegulation/FederalRegister/FinalRules/2011-33173.html	15348	139	398	Federal Register, Volume 77 Issue 5 (Monday, January 9, 2012)[Federal Register Volume 77, Number 5 (Monday, January 9, 2012)] [Rules and Regulations] [Pages 1182-1266] From the Federal Register Online via the Government Printing Office [www.gpo.gov] [FR Doc No: 2011-33173] [[Page 1181]] Vol. 77 Monday, No. 5 January 9, 2012 Part III Commodity Futures Trading Commission ---------------------------…	#N/A
41	75 FR 76573	2010-12-08	www.cftc.gov/LawRegulation/FederalRegister/ProposedRules/2010-30476.html	14951	0	1	77 FR 2136	2012-01-13	www.cftc.gov/LawRegulation/FederalRegister/FinalRules/2011-33199.html	15352	140	401	Federal Register, Volume 77 Issue 9 (Friday, January 13, 2012)[Federal Register Volume 77, Number 9 (Friday, January 13, 2012)] [Rules and Regulations] [Pages 2136-2224] From the Federal Register Online via the Government Printing Office [www.gpo.gov] [FR Doc No: 2011-33199] [[Page 2135]] Vol. 77 Friday, No. 9 January 13, 2012 Part II Commodity Futures Trading Commission -------------------------…	#N/A
42	75 FR 76706	2010-12-09	www.cftc.gov/LawRegulation/FederalRegister/ProposedRules/2010-30905.html	14952	0	0	#N/A	#N/A	#N/A	16979	141	2027	#N/A	#N/A
43	75 FR 76666	2010-12-09	www.cftc.gov/LawRegulation/FederalRegister/ProposedRules/2010-30884.html	14952	0	1	77 FR 20128	2012-04-03	www.cftc.gov/LawRegulation/FederalRegister/FinalRules/2012-5317.html	15433	141	481	Federal Register, Volume 77 Issue 64 (Tuesday, April 3, 2012)[Federal Register Volume 77, Number 64 (Tuesday, April 3, 2012)] [Rules and Regulations] [Pages 20128-20215] From the Federal Register Online via the Government Printing Office [www.gpo.gov] [FR Doc No: 2012-5317] [[Page 20127]] Vol. 77 Tuesday, No. 64 April 3, 2012 Part II Commodity Futures Trading Commission --------------------------…	#N/A
44	75 FR 76930	2010-12-10	www.cftc.gov/LawRegulation/FederalRegister/ProposedRules/c1-2010-29994.html	14953	0	1	77 FR 48060	2012-08-13	www.cftc.gov/LawRegulation/FederalRegister/FinalRules/2012-19664.html	15565	142	612	Federal Register, Volume 77 Issue 156 (Monday, August 13, 2012)[Federal Register Volume 77, Number 156 (Monday, August 13, 2012)] [Rules and Regulations] [Pages 48060-48061] From the Federal Register Online via the Government Printing Office [www.gpo.gov] [FR Doc No: 2012-19664] ======================================================================= -----------------------------------------------…	#N/A
45	75 FR 76930	2010-12-10	www.cftc.gov/LawRegulation/FederalRegister/ProposedRules/c1-2010-29994.html	14953	0	1	77 FR 2909	2012-01-20	www.cftc.gov/LawRegulation/FederalRegister/FinalRules/2012-1031.html	15359	142	406	Federal Register, Volume 77 Issue 13 (Friday, January 20, 2012)[Federal Register Volume 77, Number 13 (Friday, January 20, 2012)] [Rules and Regulations] [Page 2909] From the Federal Register Online via the Government Printing Office [www.gpo.gov] [FR Doc No: 2012-1031] ======================================================================== Rules and Regulations Federal Register ________________…	#N/A
46	75 FR 76930	2010-12-10	www.cftc.gov/LawRegulation/FederalRegister/ProposedRules/c1-2010-29994.html	14953	0	1	77 FR 1182	2012-01-09	www.cftc.gov/LawRegulation/FederalRegister/FinalRules/2011-33173.html	15348	142	395	Federal Register, Volume 77 Issue 5 (Monday, January 9, 2012)[Federal Register Volume 77, Number 5 (Monday, January 9, 2012)] [Rules and Regulations] [Pages 1182-1266] From the Federal Register Online via the Government Printing Office [www.gpo.gov] [FR Doc No: 2011-33173] [[Page 1181]] Vol. 77 Monday, No. 5 January 9, 2012 Part III Commodity Futures Trading Commission ---------------------------…	#N/A
47	75 FR 77576	2010-12-13	www.cftc.gov/LawRegulation/FederalRegister/ProposedRules/2010-31029.html	14956	0	1	76 FR 69334	2011-11-08	www.cftc.gov/LawRegulation/FederalRegister/FinalRules/2011-27536.html	15286	145	330	Federal Register, Volume 76 Issue 216 (Tuesday, November 8, 2011)[Federal Register Volume 76, Number 216 (Tuesday, November 8, 2011)] [Rules and Regulations] [Pages 69334-69480] From the Federal Register Online via the Government Printing Office [www.gpo.gov] [FR Doc No: 2011-27536] [[Page 69333]] Vol. 76 Tuesday, No. 216 November 8, 2011 Part II Commodity Futures Trading Commission -------------…	#N/A
48	75 FR 77588	2010-12-13	www.cftc.gov/LawRegulation/FederalRegister/ProposedRules/2010-31014.html	14956	0	1	76 FR 59241	2011-09-26	www.cftc.gov/LawRegulation/FederalRegister/FinalRules/2011-24609.html	15243	145	287	Federal Register, Volume 76 Issue 186 (Monday, September 26, 2011)[Federal Register Volume 76, Number 186 (Monday, September 26, 2011)] [Rules and Regulations] [Pages 59241-59247] From the Federal Register Online via the Government Printing Office [www.gpo.gov] [FR Doc No: 2011-24609] ======================================================================= -----------------------------------------…	FR Doc 2010-31014[Federal Register: December 13, 2010 (Volume 75, Number 238)] [Proposed Rules] [Page 77588-77595] From the Federal Register Online via GPO Access [wais.access.gpo.gov] [DOCID:fr13de10-25] ----------------------------------------------------------------------- COMMODITY FUTURES TRADING COMMISSION 17 CFR Part 30 RIN 3038-AC54 Foreign Futures and Options Contracts on a Non-Narrow-Ba…
49	75 FR 78185	2010-12-15	www.cftc.gov/LawRegulation/FederalRegister/ProposedRules/2010-31131.html	14958	0	1	76 FR 69334	2011-11-08	www.cftc.gov/LawRegulation/FederalRegister/FinalRules/2011-27536.html	15286	147	328	Federal Register, Volume 76 Issue 216 (Tuesday, November 8, 2011)[Federal Register Volume 76, Number 216 (Tuesday, November 8, 2011)] [Rules and Regulations] [Pages 69334-69480] From the Federal Register Online via the Government Printing Office [www.gpo.gov] [FR Doc No: 2011-27536] [[Page 69333]] Vol. 76 Tuesday, No. 216 November 8, 2011 Part II Commodity Futures Trading Commission -------------…	#N/A
50	75 FR 78892	2010-12-17	www.cftc.gov/LawRegulation/FederalRegister/ProposedRules/2010-31579.html	14960	0	0	#N/A	#N/A	#N/A	16979	149	2019	#N/A	#N/A
51	75 FR 80174	2010-12-21	www.cftc.gov/LawRegulation/FederalRegister/ProposedRules/2010-31130.html	14964	0	1	77 FR 39626	2012-07-05	www.cftc.gov/LawRegulation/FederalRegister/FinalRules/2012-16409.html	15526	153	562	Federal Register, Volume 77 Issue 129 (Thursday, July 5, 2012)[Federal Register Volume 77, Number 129 (Thursday, July 5, 2012)] [Rules and Regulations] [Pages 39626-39627] From the Federal Register Online via the Government Printing Office [www.gpo.gov] [FR Doc No: 2012-16409] ======================================================================= -------------------------------------------------…	#N/A
52	75 FR 80174	2010-12-21	www.cftc.gov/LawRegulation/FederalRegister/ProposedRules/2010-31130.html	14964	0	1	77 FR 30596	2012-05-23	www.cftc.gov/LawRegulation/FederalRegister/FinalRules/2012-10562.html	15483	153	519	Federal Register, Volume 77 Issue 100 (Wednesday, May 23, 2012)[Federal Register Volume 77, Number 100 (Wednesday, May 23, 2012)] [Rules and Regulations] [Pages 30596-30764] From the Federal Register Online via the Government Printing Office [www.gpo.gov] [FR Doc No: 2012-10562] [[Page 30595]] Vol. 77 Wednesday, No. 100 May 23, 2012 Part II Commodity Futures Trading Commission -------------------…	#N/A
53	75 FR 80572	2010-12-22	www.cftc.gov/LawRegulation/FederalRegister/ProposedRules/2010-31458.html	14965	0	1	78 FR 32988	2013-06-03	www.cftc.gov/LawRegulation/FederalRegister/FinalRules/2013-13045.html	15859	154	894	Federal Register, Volume 78 Issue 106 (Monday, June 3, 2013)[Federal Register Volume 78, Number 106 (Monday, June 3, 2013)] [Rules and Regulations] [Page 32988] From the Federal Register Online via the Government Printing Office [www.gpo.gov] [FR Doc No: 2013-13045] ======================================================================= ------------------------------------------------------------…	#N/A
54	75 FR 80572	2010-12-22	www.cftc.gov/LawRegulation/FederalRegister/ProposedRules/2010-31458.html	14965	0	1	77 FR 37803	2012-06-25	www.cftc.gov/LawRegulation/FederalRegister/FinalRules/2012-14655.html	15516	154	551	Federal Register, Volume 77 Issue 122 (Monday, June 25, 2012)[Federal Register Volume 77, Number 122 (Monday, June 25, 2012)] [Rules and Regulations] [Page 37803] From the Federal Register Online via the Government Printing Office [www.gpo.gov] [FR Doc No: 2012-14655] ======================================================================= ----------------------------------------------------------…	#N/A
55	75 FR 80572	2010-12-22	www.cftc.gov/LawRegulation/FederalRegister/ProposedRules/2010-31458.html	14965	0	1	77 FR 36611	2012-06-19	www.cftc.gov/LawRegulation/FederalRegister/FinalRules/2012-12746.html	15510	154	545	Federal Register, Volume 77 Issue 118 (Tuesday, June 19, 2012)[Federal Register Volume 77, Number 118 (Tuesday, June 19, 2012)] [Rules and Regulations] [Pages 36611-36726] From the Federal Register Online via the Government Printing Office [www.gpo.gov] [FR Doc No: 2012-12746] [[Page 36611]] Vol. 77 Tuesday, No. 118 June 19, 2012 Part II Commodity Futures Trading Commission ----------------------…	#N/A
56	75 FR 80638	2010-12-22	www.cftc.gov/LawRegulation/FederalRegister/ProposedRules/2010-31588.html	14965	0	1	77 FR 9734	2012-02-17	www.cftc.gov/LawRegulation/FederalRegister/FinalRules/2012-1244.html	15387	154	422	Federal Register, Volume 77 Issue 33 (Friday, February 17, 2012)[Federal Register Volume 77, Number 33 (Friday, February 17, 2012)] [Rules and Regulations] [Pages 9734-9835] From the Federal Register Online via the Government Printing Office [www.gpo.gov] [FR Doc No: 2012-1244] [[Page 9733]] Vol. 77 Friday, No. 33 February 17, 2012 Part II Commodity Futures Trading Commission --------------------…	#N/A
57	75 FR 80747	2010-12-23	www.cftc.gov/LawRegulation/FederalRegister/ProposedRules/2010-31578.html	14966	0	1	77 FR 42559	2012-07-19	www.cftc.gov/LawRegulation/FederalRegister/FinalRules/2012-17291.html	15540	155	574	Federal Register, Volume 77 Issue 139 (Thursday, July 19, 2012)[Federal Register Volume 77, Number 139 (Thursday, July 19, 2012)] [Rules and Regulations] [Pages 42559-42591] From the Federal Register Online via the Government Printing Office [www.gpo.gov] [FR Doc No: 2012-17291] [[Page 42559]] Vol. 77 Thursday, No. 139 July 19, 2012 Part II Commodity Futures Trading Commission -------------------…	#N/A
58	75 FR 80898	2010-12-23	www.cftc.gov/LawRegulation/FederalRegister/ProposedRules/2010-31133.html	14966	0	1	76 FR 54538	2011-09-01	www.cftc.gov/LawRegulation/FederalRegister/FinalRules/2011-20817.html	15218	155	252	Federal Register, Volume 76 Issue 170 (Thursday, September 1, 2011)[Federal Register Volume 76, Number 170 (Thursday, September 1, 2011)] [Rules and Regulations] [Pages 54538-54597] From the Federal Register Online via the Government Printing Office [www.gpo.gov] [FR Doc No: 2011-20817] [[Page 54537]] Vol. 76 Thursday, No. 170 September 1, 2011 Part II Commodity Futures Trading Commission -------…	#N/A
59	75 FR 81519	2010-12-28	www.cftc.gov/LawRegulation/FederalRegister/ProposedRules/2010-32264.html	14971	0	1	77 FR 55904	2012-09-11	www.cftc.gov/LawRegulation/FederalRegister/FinalRules/2012-21414.html	15594	160	623	Vol. 77 Tuesday, No. 176 September 11, 2012 Part II Commodity Futures Trading Commission 17 CFR Part 23 Confirmation, Portfolio Reconciliation, Portfolio Compression, and Swap Trading Relationship Documentation Requirements for Swap Dealers and Major Swap Participants; Final Rule VerDate Mar<15>2010 19:45 Sep 10, 2012 Jkt 226001 PO 00000 Frm 00001 Fmt 4717 Sfmt 4717 E:\FR\FM\11SER2.SGM 11SER2 sro…	#N/A
60	76 FR 722	2011-01-06	www.cftc.gov/LawRegulation/FederalRegister/ProposedRules/2010-31898.html	14980	0	0	#N/A	#N/A	#N/A	16979	169	1999	#N/A	#N/A
61	76 FR 1214	2011-01-07	www.cftc.gov/LawRegulation/FederalRegister/ProposedRules/2010-32358.html	14981	0	1	78 FR 47154	2013-08-05	www.cftc.gov/LawRegulation/FederalRegister/FinalRules/2013-18773.html	15922	170	941	Federal Register, Volume 78 Issue 150 (Monday, August 5, 2013)[Federal Register Volume 78, Number 150 (Monday, August 5, 2013)] [Rules and Regulations] [Page 47154] From the Federal Register Online via the Government Printing Office [www.gpo.gov] [FR Doc No: 2013-18773] ======================================================================= --------------------------------------------------------…	#N/A
62	76 FR 1214	2011-01-07	www.cftc.gov/LawRegulation/FederalRegister/ProposedRules/2010-32358.html	14981	0	1	78 FR 33476	2013-06-04	www.cftc.gov/LawRegulation/FederalRegister/FinalRules/2013-12242.html	15860	170	879	Federal Register, Volume 78 Issue 107 (Tuesday, June 4, 2013)[Federal Register Volume 78, Number 107 (Tuesday, June 4, 2013)] [Rules and Regulations] [Pages 33475-33604] From the Federal Register Online via the Government Printing Office [www.gpo.gov] [FR Doc No: 2013-12242] [[Page 33475]] Vol. 78 Tuesday, No. 107 June 4, 2013 Part II Commodity Futures Trading Commission -------------------------…	#N/A
63	76 FR 3698	2011-01-20	www.cftc.gov/LawRegulation/FederalRegister/ProposedRules/2011-690.html	14994	0	1	76 FR 69334	2011-11-08	www.cftc.gov/LawRegulation/FederalRegister/FinalRules/2011-27536.html	15286	183	292	Federal Register, Volume 76 Issue 216 (Tuesday, November 8, 2011)[Federal Register Volume 76, Number 216 (Tuesday, November 8, 2011)] [Rules and Regulations] [Pages 69334-69480] From the Federal Register Online via the Government Printing Office [www.gpo.gov] [FR Doc No: 2011-27536] [[Page 69333]] Vol. 76 Tuesday, No. 216 November 8, 2011 Part II Commodity Futures Trading Commission -------------…	#N/A
64	76 FR 4569	2011-01-26	www.cftc.gov/LawRegulation/FederalRegister/ProposedRules/C1-2010-29022.html	15000	0	1	76 FR 53172	2011-08-25	www.cftc.gov/LawRegulation/FederalRegister/FinalRules/2011-20423.html	15211	189	211	Federal Register, Volume 76 Issue 165 (Thursday, August 25, 2011)[Federal Register Volume 76, Number 165 (Thursday, August 25, 2011)] [Rules and Regulations] [Pages 53172-53222] From the Federal Register Online via the Government Printing Office [www.gpo.gov] [FR Doc No: 2011-20423] [[Page 53171]] Vol. 76 Thursday, No. 165 August 25, 2011 Part II Commodity Futures Trading Commission -------------…	#N/A
65	76 FR 4752	2011-01-26	www.cftc.gov/LawRegulation/FederalRegister/ProposedRules/2011-1154.html	15000	0	1	76 FR 71626	2011-11-18	www.cftc.gov/LawRegulation/FederalRegister/FinalRules/2011-28809.html	15296	189	296	Federal Register, Volume 76 Issue 223 (Friday, November 18, 2011)[Federal Register Volume 76, Number 223 (Friday, November 18, 2011)] [Rules and Regulations] [Pages 71626-71706] From the Federal Register Online via the Government Printing Office [www.gpo.gov] [FR Doc No: 2011-28809] [[Page 71625]] Vol. 76 Friday, No. 223 November 18, 2011 Part II Commodity Futures Trading Commission -------------…	#N/A
66	76 FR 6095	2011-02-03	www.cftc.gov/LawRegulation/FederalRegister/ProposedRules/2011-1685.html	15008	0	1	77 FR 25320	2012-04-27	www.cftc.gov/LawRegulation/FederalRegister/FinalRules/2012-9888.html	15457	197	449	Federal Register, Volume 77 Issue 82 (Friday, April 27, 2012)[Federal Register Volume 77, Number 82 (Friday, April 27, 2012)] [Rules and Regulations] [Pages 25320-25344] From the Federal Register Online via the Government Printing Office [www.gpo.gov] [FR Doc No: 2012-9888] [[Page 25319]] Vol. 77 Friday, No. 82 April 27, 2012 Part IV Commodity Futures Trading Commission --------------------------…	#N/A
67	76 FR 6095	2011-02-03	www.cftc.gov/LawRegulation/FederalRegister/ProposedRules/2011-1685.html	15008	0	1	76 FR 49291	2011-08-10	www.cftc.gov/LawRegulation/FederalRegister/FinalRules/2011-20337.html	15196	197	188	Federal Register, Volume 76 Issue 154 (Wednesday, August 10, 2011)[Federal Register Volume 76, Number 154 (Wednesday, August 10, 2011)] [Rules and Regulations] [Pages 49291-49300] From the Federal Register Online via the Government Printing Office [www.gpo.gov] [FR Doc No: 2011-20337] ======================================================================= -----------------------------------------…	#N/A
68	76 FR 6708	2011-02-08	www.cftc.gov/LawRegulation/FederalRegister/ProposedRules/2011-2642.html	15013	0	1	77 FR 55904	2012-09-11	www.cftc.gov/LawRegulation/FederalRegister/FinalRules/2012-21414.html	15594	202	581	Vol. 77 Tuesday, No. 176 September 11, 2012 Part II Commodity Futures Trading Commission 17 CFR Part 23 Confirmation, Portfolio Reconciliation, Portfolio Compression, and Swap Trading Relationship Documentation Requirements for Swap Dealers and Major Swap Participants; Final Rule VerDate Mar<15>2010 19:45 Sep 10, 2012 Jkt 226001 PO 00000 Frm 00001 Fmt 4717 Sfmt 4717 E:\FR\FM\11SER2.SGM 11SER2 sro…	#N/A
69	76 FR 6715	2011-02-08	www.cftc.gov/LawRegulation/FederalRegister/ProposedRules/2011-2643.html	15013	0	1	77 FR 55904	2012-09-11	www.cftc.gov/LawRegulation/FederalRegister/FinalRules/2012-21414.html	15594	202	581	Vol. 77 Tuesday, No. 176 September 11, 2012 Part II Commodity Futures Trading Commission 17 CFR Part 23 Confirmation, Portfolio Reconciliation, Portfolio Compression, and Swap Trading Relationship Documentation Requirements for Swap Dealers and Major Swap Participants; Final Rule VerDate Mar<15>2010 19:45 Sep 10, 2012 Jkt 226001 PO 00000 Frm 00001 Fmt 4717 Sfmt 4717 E:\FR\FM\11SER2.SGM 11SER2 sro…	#N/A
70	76 FR 7976	2011-02-11	www.cftc.gov/LawRegulation/FederalRegister/ProposedRules/2011-2437.html	15016	0	1	77 FR 17328	2012-03-26	www.cftc.gov/LawRegulation/FederalRegister/FinalRules/C1-2012-3390.html	15425	205	409	Federal Register, Volume 77 Issue 58 (Monday, March 26, 2012)[Federal Register Volume 77, Number 58 (Monday, March 26, 2012)] [Rules and Regulations] [Pages 17328-17331] From the Federal Register Online via the Government Printing Office [www.gpo.gov] [FR Doc No: C1-2012-3390] ======================================================================= -------------------------------------------------…	#N/A
71	76 FR 7976	2011-02-11	www.cftc.gov/LawRegulation/FederalRegister/ProposedRules/2011-2437.html	15016	0	1	77 FR 11252	2012-02-24	www.cftc.gov/LawRegulation/FederalRegister/FinalRules/2012-3390.html	15394	205	378	Federal Register, Volume 77 Issue 37 (Friday, February 24, 2012)[Federal Register Volume 77, Number 37 (Friday, February 24, 2012)] [Rules and Regulations] [Pages 11252-11344] From the Federal Register Online via the Government Printing Office [www.gpo.gov] [FR Doc No: 2012-3390] [[Page 11251]] Vol. 77 Friday, No. 37 February 24, 2012 Part III Commodity Futures Trading Commission ----------------…	#N/A
72	76 FR 8068	2011-02-11	www.cftc.gov/LawRegulation/FederalRegister/ProposedRules/2011-2175.html	15016	0	1	76 FR 71128	2011-11-16	www.cftc.gov/LawRegulation/FederalRegister/FinalRules/2011-28549.html	15294	205	278	Federal Register, Volume 76 Issue 221 (Wednesday, November 16, 2011)[Federal Register Volume 76, Number 221 (Wednesday, November 16, 2011)] [Rules and Regulations] [Pages 71128-71239] From the Federal Register Online via the Government Printing Office [www.gpo.gov] [FR Doc No: 2011-28549] [[Page 71127]] Vol. 76 Wednesday, No. 221 November 16, 2011 Part II Commodities and Future Trading Commission…	#N/A
73	76 FR 11701	2011-03-03	www.cftc.gov/LawRegulation/FederalRegister/ProposedRules/2011-4657.html	15036	0	1	77 FR 54355	2012-09-05	www.cftc.gov/LawRegulation/FederalRegister/FinalRules/2012-21606.html	15588	225	552	Federal Register, Volume 77 Issue 172 (Wednesday, September 5, 2012)[Federal Register Volume 77, Number 172 (Wednesday, September 5, 2012)] [Rules and Regulations] [Pages 54355-54360] From the Federal Register Online via the Government Printing Office [www.gpo.gov] [FR Doc No: 2012-21606] [[Page 54355]] ======================================================================= ----------------------…	#N/A
74	76 FR 12888	2011-03-09	www.cftc.gov/LawRegulation/FederalRegister/ProposedRules/2011-4799.html	15042	0	1	77 FR 51898	2012-08-28	www.cftc.gov/LawRegulation/FederalRegister/FinalRules/2012-20962.html	15580	231	538	Federal Register, Volume 77 Issue 167 (Tuesday, August 28, 2012)[Federal Register Volume 77, Number 167 (Tuesday, August 28, 2012)] [Rules and Regulations] [Pages 51898-51910] From the Federal Register Online via the Government Printing Office [www.gpo.gov] [FR Doc No: 2012-20962] ======================================================================= ---------------------------------------------…	#N/A
75	76 FR 13101	2011-03-10	www.cftc.gov/LawRegulation/FederalRegister/ProposedRules/2011-4707.html	15043	0	1	76 FR 69334	2011-11-08	www.cftc.gov/LawRegulation/FederalRegister/FinalRules/2011-27536.html	15286	232	243	Federal Register, Volume 76 Issue 216 (Tuesday, November 8, 2011)[Federal Register Volume 76, Number 216 (Tuesday, November 8, 2011)] [Rules and Regulations] [Pages 69334-69480] From the Federal Register Online via the Government Printing Office [www.gpo.gov] [FR Doc No: 2011-27536] [[Page 69333]] Vol. 76 Tuesday, No. 216 November 8, 2011 Part II Commodity Futures Trading Commission -------------…	#N/A
76	76 FR 14825	2011-03-18	www.cftc.gov/LawRegulation/FederalRegister/ProposedRules/2011-6382.html	15051	0	1	77 FR 37803	2012-06-25	www.cftc.gov/LawRegulation/FederalRegister/FinalRules/2012-14655.html	15516	240	465	Federal Register, Volume 77 Issue 122 (Monday, June 25, 2012)[Federal Register Volume 77, Number 122 (Monday, June 25, 2012)] [Rules and Regulations] [Page 37803] From the Federal Register Online via the Government Printing Office [www.gpo.gov] [FR Doc No: 2012-14655] ======================================================================= ----------------------------------------------------------…	#N/A
77	76 FR 14825	2011-03-18	www.cftc.gov/LawRegulation/FederalRegister/ProposedRules/2011-6382.html	15051	0	1	77 FR 36611	2012-06-19	www.cftc.gov/LawRegulation/FederalRegister/FinalRules/2012-12746.html	15510	240	459	Federal Register, Volume 77 Issue 118 (Tuesday, June 19, 2012)[Federal Register Volume 77, Number 118 (Tuesday, June 19, 2012)] [Rules and Regulations] [Pages 36611-36726] From the Federal Register Online via the Government Printing Office [www.gpo.gov] [FR Doc No: 2012-12746] [[Page 36611]] Vol. 77 Tuesday, No. 118 June 19, 2012 Part II Commodity Futures Trading Commission ----------------------…	#N/A
78	76 FR 14943	2011-03-18	www.cftc.gov/LawRegulation/FederalRegister/ProposedRules/2011-6398.html	15051	0	1	76 FR 14826	2011-03-18	www.cftc.gov/LawRegulation/FederalRegister/FinalRules/2011-6399.html	15051	240	0	Federal Register, Volume 76 Issue 53 (Friday, March 18, 2011)[Federal Register Volume 76, Number 53 (Friday, March 18, 2011)] [Proposed Rules] [Pages 14826-14827] From the Federal Register Online via the Government Printing Office [www.gpo.gov] [FR Doc No: 2011-6399] ----------------------------------------------------------------------- COMMODITY FUTURES TRADING COMMISSION 17 CFR Chapter I RIN 3…	#N/A
79	76 FR 16587	2011-03-24	www.cftc.gov/LawRegulation/FederalRegister/ProposedRules/2011-6972.html	15057	0	1	76 FR 69334	2011-11-08	www.cftc.gov/LawRegulation/FederalRegister/FinalRules/2011-27536.html	15286	246	229	Federal Register, Volume 76 Issue 216 (Tuesday, November 8, 2011)[Federal Register Volume 76, Number 216 (Tuesday, November 8, 2011)] [Rules and Regulations] [Pages 69334-69480] From the Federal Register Online via the Government Printing Office [www.gpo.gov] [FR Doc No: 2011-27536] [[Page 69333]] Vol. 76 Tuesday, No. 216 November 8, 2011 Part II Commodity Futures Trading Commission -------------…	#N/A
80	76 FR 16588	2011-03-24	www.cftc.gov/LawRegulation/FederalRegister/ProposedRules/2011-6976.html	15057	0	1	76 FR 69334	2011-11-08	www.cftc.gov/LawRegulation/FederalRegister/FinalRules/2011-27536.html	15286	246	229	Federal Register, Volume 76 Issue 216 (Tuesday, November 8, 2011)[Federal Register Volume 76, Number 216 (Tuesday, November 8, 2011)] [Rules and Regulations] [Pages 69334-69480] From the Federal Register Online via the Government Printing Office [www.gpo.gov] [FR Doc No: 2011-27536] [[Page 69333]] Vol. 76 Tuesday, No. 216 November 8, 2011 Part II Commodity Futures Trading Commission -------------…	#N/A
81	76 FR 22833	2011-04-25	www.cftc.gov/LawRegulation/FederalRegister/ProposedRules/2011-9446.html	15089	0	1	77 FR 35200	2012-06-12	www.cftc.gov/LawRegulation/FederalRegister/FinalRules/2012-12531.html	15503	278	414	Federal Register, Volume 77 Issue 113 (Tuesday, June 12, 2012)[Federal Register Volume 77, Number 113 (Tuesday, June 12, 2012)] [Rules and Regulations] [Pages 35200-35239] From the Federal Register Online via the Government Printing Office [www.gpo.gov] [FR Doc No: 2012-12531] [[Page 35199]] Vol. 77 Tuesday, No. 113 June 12, 2012 Part IV Commodity Futures Trading Commission ----------------------…	#N/A
82	76 FR 23732	2011-04-28	www.cftc.gov/LawRegulation/FederalRegister/ProposedRules/2011-9598.html	15092	0	1	81 FR 636	2016-04-01	www.cftc.gov/LawRegulation/FederalRegister/FinalRules/2015-32320.html	16892	281	1800	Federal Register, Volume 81 Issue 3 (Wednesday, January 6, 2016) [Federal Register Volume 81, Number 3 (Wednesday, January 6, 2016)] [Rules and Regulations] [Pages 635-709] From the Federal Register Online via the Government Publishing Office [www.gpo.gov] [FR Doc No: 2015-32320] [[Page 635]] Vol. 81 Wednesday, No. 3 January 6, 2016 Part III -------------------------------------------------------…	#N/A
83	76 FR 25274	2011-05-04	www.cftc.gov/LawRegulation/FederalRegister/ProposedRules/2011-10884.html	15098	0	1	78 FR 49663	2013-08-15	www.cftc.gov/LawRegulation/FederalRegister/FinalRules/2013-19791	15932	287	834	[Federal Register Volume 78, Number 158 (Thursday, August 15, 2013)] [Rules and Regulations] [Pages 49663-49680] From the Federal Register Online via the Government Printing Office [www.gpo.gov] [FR Doc No: 2013-19791] ======================================================================= ----------------------------------------------------------------------- COMMODITY FUTURES TRADING COMMISSION…	#N/A
84	76 FR 25274	2011-05-04	www.cftc.gov/LawRegulation/FederalRegister/ProposedRules/2011-10884.html	15098	0	1	78 FR 47154	2013-08-05	www.cftc.gov/LawRegulation/FederalRegister/FinalRules/2013-18773.html	15922	287	824	Federal Register, Volume 78 Issue 150 (Monday, August 5, 2013)[Federal Register Volume 78, Number 150 (Monday, August 5, 2013)] [Rules and Regulations] [Page 47154] From the Federal Register Online via the Government Printing Office [www.gpo.gov] [FR Doc No: 2013-18773] ======================================================================= --------------------------------------------------------…	#N/A
85	76 FR 25274	2011-05-04	www.cftc.gov/LawRegulation/FederalRegister/ProposedRules/2011-10884.html	15098	0	1	78 FR 33476	2013-06-04	www.cftc.gov/LawRegulation/FederalRegister/FinalRules/2013-12242.html	15860	287	762	Federal Register, Volume 78 Issue 107 (Tuesday, June 4, 2013)[Federal Register Volume 78, Number 107 (Tuesday, June 4, 2013)] [Rules and Regulations] [Pages 33475-33604] From the Federal Register Online via the Government Printing Office [www.gpo.gov] [FR Doc No: 2013-12242] [[Page 33475]] Vol. 78 Tuesday, No. 107 June 4, 2013 Part II Commodity Futures Trading Commission -------------------------…	#N/A
86	76 FR 25274	2011-05-04	www.cftc.gov/LawRegulation/FederalRegister/ProposedRules/2011-10884.html	15098	0	1	77 FR 55904	2012-09-11	www.cftc.gov/LawRegulation/FederalRegister/FinalRules/2012-21414.html	15594	287	496	Vol. 77 Tuesday, No. 176 September 11, 2012 Part II Commodity Futures Trading Commission 17 CFR Part 23 Confirmation, Portfolio Reconciliation, Portfolio Compression, and Swap Trading Relationship Documentation Requirements for Swap Dealers and Major Swap Participants; Final Rule VerDate Mar<15>2010 19:45 Sep 10, 2012 Jkt 226001 PO 00000 Frm 00001 Fmt 4717 Sfmt 4717 E:\FR\FM\11SER2.SGM 11SER2 sro…	#N/A
87	76 FR 25274	2011-05-04	www.cftc.gov/LawRegulation/FederalRegister/ProposedRules/2011-10884.html	15098	0	1	77 FR 54355	2012-09-05	www.cftc.gov/LawRegulation/FederalRegister/FinalRules/2012-21606.html	15588	287	490	Federal Register, Volume 77 Issue 172 (Wednesday, September 5, 2012)[Federal Register Volume 77, Number 172 (Wednesday, September 5, 2012)] [Rules and Regulations] [Pages 54355-54360] From the Federal Register Online via the Government Printing Office [www.gpo.gov] [FR Doc No: 2012-21606] [[Page 54355]] ======================================================================= ----------------------…	#N/A
88	76 FR 25274	2011-05-04	www.cftc.gov/LawRegulation/FederalRegister/ProposedRules/2011-10884.html	15098	0	1	77 FR 51898	2012-08-28	www.cftc.gov/LawRegulation/FederalRegister/FinalRules/2012-20962.html	15580	287	482	Federal Register, Volume 77 Issue 167 (Tuesday, August 28, 2012)[Federal Register Volume 77, Number 167 (Tuesday, August 28, 2012)] [Rules and Regulations] [Pages 51898-51910] From the Federal Register Online via the Government Printing Office [www.gpo.gov] [FR Doc No: 2012-20962] ======================================================================= ---------------------------------------------…	#N/A
89	76 FR 25274	2011-05-04	www.cftc.gov/LawRegulation/FederalRegister/ProposedRules/2011-10884.html	15098	0	1	77 FR 48060	2012-08-13	www.cftc.gov/LawRegulation/FederalRegister/FinalRules/2012-19664.html	15565	287	467	Federal Register, Volume 77 Issue 156 (Monday, August 13, 2012)[Federal Register Volume 77, Number 156 (Monday, August 13, 2012)] [Rules and Regulations] [Pages 48060-48061] From the Federal Register Online via the Government Printing Office [www.gpo.gov] [FR Doc No: 2012-19664] ======================================================================= -----------------------------------------------…	#N/A
90	76 FR 25274	2011-05-04	www.cftc.gov/LawRegulation/FederalRegister/ProposedRules/2011-10884.html	15098	0	1	77 FR 42559	2012-07-19	www.cftc.gov/LawRegulation/FederalRegister/FinalRules/2012-17291.html	15540	287	442	Federal Register, Volume 77 Issue 139 (Thursday, July 19, 2012)[Federal Register Volume 77, Number 139 (Thursday, July 19, 2012)] [Rules and Regulations] [Pages 42559-42591] From the Federal Register Online via the Government Printing Office [www.gpo.gov] [FR Doc No: 2012-17291] [[Page 42559]] Vol. 77 Thursday, No. 139 July 19, 2012 Part II Commodity Futures Trading Commission -------------------…	#N/A
91	76 FR 25274	2011-05-04	www.cftc.gov/LawRegulation/FederalRegister/ProposedRules/2011-10884.html	15098	0	1	77 FR 39626	2012-07-05	www.cftc.gov/LawRegulation/FederalRegister/FinalRules/2012-16409.html	15526	287	428	Federal Register, Volume 77 Issue 129 (Thursday, July 5, 2012)[Federal Register Volume 77, Number 129 (Thursday, July 5, 2012)] [Rules and Regulations] [Pages 39626-39627] From the Federal Register Online via the Government Printing Office [www.gpo.gov] [FR Doc No: 2012-16409] ======================================================================= -------------------------------------------------…	#N/A
92	76 FR 25274	2011-05-04	www.cftc.gov/LawRegulation/FederalRegister/ProposedRules/2011-10884.html	15098	0	1	77 FR 37803	2012-06-25	www.cftc.gov/LawRegulation/FederalRegister/FinalRules/2012-14655.html	15516	287	418	Federal Register, Volume 77 Issue 122 (Monday, June 25, 2012)[Federal Register Volume 77, Number 122 (Monday, June 25, 2012)] [Rules and Regulations] [Page 37803] From the Federal Register Online via the Government Printing Office [www.gpo.gov] [FR Doc No: 2012-14655] ======================================================================= ----------------------------------------------------------…	#N/A
93	76 FR 25274	2011-05-04	www.cftc.gov/LawRegulation/FederalRegister/ProposedRules/2011-10884.html	15098	0	1	77 FR 36611	2012-06-19	www.cftc.gov/LawRegulation/FederalRegister/FinalRules/2012-12746.html	15510	287	412	Federal Register, Volume 77 Issue 118 (Tuesday, June 19, 2012)[Federal Register Volume 77, Number 118 (Tuesday, June 19, 2012)] [Rules and Regulations] [Pages 36611-36726] From the Federal Register Online via the Government Printing Office [www.gpo.gov] [FR Doc No: 2012-12746] [[Page 36611]] Vol. 77 Tuesday, No. 118 June 19, 2012 Part II Commodity Futures Trading Commission ----------------------…	#N/A
94	76 FR 25274	2011-05-04	www.cftc.gov/LawRegulation/FederalRegister/ProposedRules/2011-10884.html	15098	0	1	77 FR 30596	2012-05-23	www.cftc.gov/LawRegulation/FederalRegister/FinalRules/2012-10562.html	15483	287	385	Federal Register, Volume 77 Issue 100 (Wednesday, May 23, 2012)[Federal Register Volume 77, Number 100 (Wednesday, May 23, 2012)] [Rules and Regulations] [Pages 30596-30764] From the Federal Register Online via the Government Printing Office [www.gpo.gov] [FR Doc No: 2012-10562] [[Page 30595]] Vol. 77 Wednesday, No. 100 May 23, 2012 Part II Commodity Futures Trading Commission -------------------…	#N/A
95	76 FR 25274	2011-05-04	www.cftc.gov/LawRegulation/FederalRegister/ProposedRules/2011-10884.html	15098	0	1	77 FR 25320	2012-04-27	www.cftc.gov/LawRegulation/FederalRegister/FinalRules/2012-9888.html	15457	287	359	Federal Register, Volume 77 Issue 82 (Friday, April 27, 2012)[Federal Register Volume 77, Number 82 (Friday, April 27, 2012)] [Rules and Regulations] [Pages 25320-25344] From the Federal Register Online via the Government Printing Office [www.gpo.gov] [FR Doc No: 2012-9888] [[Page 25319]] Vol. 77 Friday, No. 82 April 27, 2012 Part IV Commodity Futures Trading Commission --------------------------…	#N/A
96	76 FR 25274	2011-05-04	www.cftc.gov/LawRegulation/FederalRegister/ProposedRules/2011-10884.html	15098	0	1	77 FR 20128	2012-04-03	www.cftc.gov/LawRegulation/FederalRegister/FinalRules/2012-5317.html	15433	287	335	Federal Register, Volume 77 Issue 64 (Tuesday, April 3, 2012)[Federal Register Volume 77, Number 64 (Tuesday, April 3, 2012)] [Rules and Regulations] [Pages 20128-20215] From the Federal Register Online via the Government Printing Office [www.gpo.gov] [FR Doc No: 2012-5317] [[Page 20127]] Vol. 77 Tuesday, No. 64 April 3, 2012 Part II Commodity Futures Trading Commission --------------------------…	#N/A
97	76 FR 25274	2011-05-04	www.cftc.gov/LawRegulation/FederalRegister/ProposedRules/2011-10884.html	15098	0	1	77 FR 9734	2012-02-17	www.cftc.gov/LawRegulation/FederalRegister/FinalRules/2012-1244.html	15387	287	289	Federal Register, Volume 77 Issue 33 (Friday, February 17, 2012)[Federal Register Volume 77, Number 33 (Friday, February 17, 2012)] [Rules and Regulations] [Pages 9734-9835] From the Federal Register Online via the Government Printing Office [www.gpo.gov] [FR Doc No: 2012-1244] [[Page 9733]] Vol. 77 Friday, No. 33 February 17, 2012 Part II Commodity Futures Trading Commission --------------------…	#N/A
98	76 FR 25274	2011-05-04	www.cftc.gov/LawRegulation/FederalRegister/ProposedRules/2011-10884.html	15098	0	1	77 FR 3590	2012-01-25	www.cftc.gov/LawRegulation/FederalRegister/FinalRules/2012-1507.html	15364	287	266	Federal Register, Volume 77 Issue 16 (Wednesday, January 25, 2012)[Federal Register Volume 77, Number 16 (Wednesday, January 25, 2012)] [Rules and Regulations] [Page 3590] From the Federal Register Online via the Government Printing Office [www.gpo.gov] [FR Doc No: 2012-1507] ======================================================================= --------------------------------------------------…	#N/A
99	76 FR 25274	2011-05-04	www.cftc.gov/LawRegulation/FederalRegister/ProposedRules/2011-10884.html	15098	0	1	77 FR 2909	2012-01-20	www.cftc.gov/LawRegulation/FederalRegister/FinalRules/2012-1031.html	15359	287	261	Federal Register, Volume 77 Issue 13 (Friday, January 20, 2012)[Federal Register Volume 77, Number 13 (Friday, January 20, 2012)] [Rules and Regulations] [Page 2909] From the Federal Register Online via the Government Printing Office [www.gpo.gov] [FR Doc No: 2012-1031] ======================================================================== Rules and Regulations Federal Register ________________…	#N/A
100	76 FR 25274	2011-05-04	www.cftc.gov/LawRegulation/FederalRegister/ProposedRules/2011-10884.html	15098	0	1	77 FR 2613	2012-01-19	www.cftc.gov/LawRegulation/FederalRegister/FinalRules/2012-792.html	15358	287	260	Federal Register, Volume 77 Issue 12 (Thursday, January 19, 2012)[Federal Register Volume 77, Number 12 (Thursday, January 19, 2012)] [Rules and Regulations] [Pages 2613-2629] From the Federal Register Online via the Government Printing Office [www.gpo.gov] [FR Doc No: 2012-792] ======================================================================== Rules and Regulations Federal Register _______…	#N/A
101	76 FR 25274	2011-05-04	www.cftc.gov/LawRegulation/FederalRegister/ProposedRules/2011-10884.html	15098	0	1	77 FR 2136	2012-01-13	www.cftc.gov/LawRegulation/FederalRegister/FinalRules/2011-33199.html	15352	287	254	Federal Register, Volume 77 Issue 9 (Friday, January 13, 2012)[Federal Register Volume 77, Number 9 (Friday, January 13, 2012)] [Rules and Regulations] [Pages 2136-2224] From the Federal Register Online via the Government Printing Office [www.gpo.gov] [FR Doc No: 2011-33199] [[Page 2135]] Vol. 77 Friday, No. 9 January 13, 2012 Part II Commodity Futures Trading Commission -------------------------…	#N/A
102	76 FR 25274	2011-05-04	www.cftc.gov/LawRegulation/FederalRegister/ProposedRules/2011-10884.html	15098	0	1	77 FR 1182	2012-01-09	www.cftc.gov/LawRegulation/FederalRegister/FinalRules/2011-33173.html	15348	287	250	Federal Register, Volume 77 Issue 5 (Monday, January 9, 2012)[Federal Register Volume 77, Number 5 (Monday, January 9, 2012)] [Rules and Regulations] [Pages 1182-1266] From the Federal Register Online via the Government Printing Office [www.gpo.gov] [FR Doc No: 2011-33173] [[Page 1181]] Vol. 77 Monday, No. 5 January 9, 2012 Part III Commodity Futures Trading Commission ---------------------------…	#N/A
103	76 FR 25274	2011-05-04	www.cftc.gov/LawRegulation/FederalRegister/ProposedRules/2011-10884.html	15098	0	1	76 FR 78776	2011-12-19	www.cftc.gov/LawRegulation/FederalRegister/FinalRules/2011-31689.html	15327	287	229	Federal Register, Volume 76 Issue 243 (Monday, December 19, 2011)[Federal Register Volume 76, Number 243 (Monday, December 19, 2011)] [Rules and Regulations] [Pages 78776-78803] From the Federal Register Online via the Government Printing Office [www.gpo.gov] [FR Doc No: 2011-31689] [[Page 78775]] Vol. 76 Monday, No. 243 December 19, 2011 Part III Commodity Futures Trading Commission ------------…	#N/A
104	76 FR 25274	2011-05-04	www.cftc.gov/LawRegulation/FederalRegister/ProposedRules/2011-10884.html	15098	0	1	76 FR 69334	2011-11-08	www.cftc.gov/LawRegulation/FederalRegister/FinalRules/2011-27536.html	15286	287	188	Federal Register, Volume 76 Issue 216 (Tuesday, November 8, 2011)[Federal Register Volume 76, Number 216 (Tuesday, November 8, 2011)] [Rules and Regulations] [Pages 69334-69480] From the Federal Register Online via the Government Printing Office [www.gpo.gov] [FR Doc No: 2011-27536] [[Page 69333]] Vol. 76 Tuesday, No. 216 November 8, 2011 Part II Commodity Futures Trading Commission -------------…	#N/A
105	76 FR 25274	2011-05-04	www.cftc.gov/LawRegulation/FederalRegister/ProposedRules/2011-10884.html	15098	0	1	76 FR 54538	2011-09-01	www.cftc.gov/LawRegulation/FederalRegister/FinalRules/2011-20817.html	15218	287	120	Federal Register, Volume 76 Issue 170 (Thursday, September 1, 2011)[Federal Register Volume 76, Number 170 (Thursday, September 1, 2011)] [Rules and Regulations] [Pages 54538-54597] From the Federal Register Online via the Government Printing Office [www.gpo.gov] [FR Doc No: 2011-20817] [[Page 54537]] Vol. 76 Thursday, No. 170 September 1, 2011 Part II Commodity Futures Trading Commission -------…	#N/A
106	76 FR 25274	2011-05-04	www.cftc.gov/LawRegulation/FederalRegister/ProposedRules/2011-10884.html	15098	0	1	76 FR 49291	2011-08-10	www.cftc.gov/LawRegulation/FederalRegister/FinalRules/2011-20337.html	15196	287	98	Federal Register, Volume 76 Issue 154 (Wednesday, August 10, 2011)[Federal Register Volume 76, Number 154 (Wednesday, August 10, 2011)] [Rules and Regulations] [Pages 49291-49300] From the Federal Register Online via the Government Printing Office [www.gpo.gov] [FR Doc No: 2011-20337] ======================================================================= -----------------------------------------…	#N/A
107	76 FR 25274	2011-05-04	www.cftc.gov/LawRegulation/FederalRegister/ProposedRules/2011-10884.html	15098	0	1	76 FR 41048	2011-07-13	www.cftc.gov/LawRegulation/FederalRegister/FinalRules/2011-17626.html	15168	287	70	Federal Register, Volume 76 Issue 134 (Wednesday, July 13, 2011)[Federal Register Volume 76, Number 134 (Wednesday, July 13, 2011)] [Rules and Regulations] [Pages 41048-41056] From the Federal Register Online via the Government Printing Office [www.gpo.gov] [FR Doc No: 2011-17626] ======================================================================= ---------------------------------------------…	#N/A
108	76 FR 27621	2011-05-12	www.cftc.gov/LawRegulation/FederalRegister/ProposedRules/2011-10880.html	15106	0	1	81 FR 636	2016-04-01	www.cftc.gov/LawRegulation/FederalRegister/FinalRules/2015-32320.html	16892	295	1786	Federal Register, Volume 81 Issue 3 (Wednesday, January 6, 2016) [Federal Register Volume 81, Number 3 (Wednesday, January 6, 2016)] [Rules and Regulations] [Pages 635-709] From the Federal Register Online via the Government Publishing Office [www.gpo.gov] [FR Doc No: 2015-32320] [[Page 635]] Vol. 81 Wednesday, No. 3 January 6, 2016 Part III -------------------------------------------------------…	#N/A
109	76 FR 27802	2011-05-12	www.cftc.gov/LawRegulation/FederalRegister/ProposedRules/2011-10881.html	15106	0	0	#N/A	#N/A	#N/A	16979	295	1873	#N/A	#N/A
110	76 FR 29818	2011-05-23	www.cftc.gov/LawRegulation/FederalRegister/ProposedRules/2011-11008.html	15117	1	1	77 FR 48207	2012-08-13	www.cftc.gov/LawRegulation/FederalRegister/FinalRules/2012-18003.html	15565	306	448	Federal Register, Volume 77 Issue 156 (Monday, August 13, 2012)[Federal Register Volume 77, Number 156 (Monday, August 13, 2012)] [Rules and Regulations] [Pages 48207-48366] From the Federal Register Online via the Government Printing Office [www.gpo.gov] [FR Doc No: 2012-18003] [[Page 48207]] Vol. 77 Monday, No. 156 August 13, 2012 Part II Commodity Futures Trading Commission 17 CFR Part 1 Secur…	#N/A
111	76 FR 32880	2011-06-07	www.cftc.gov/LawRegulation/FederalRegister/ProposedRules/2011-13976.html	15132	1	1	77 FR 48207	2012-08-13	www.cftc.gov/LawRegulation/FederalRegister/FinalRules/2012-18003.html	15565	321	433	Federal Register, Volume 77 Issue 156 (Monday, August 13, 2012)[Federal Register Volume 77, Number 156 (Monday, August 13, 2012)] [Rules and Regulations] [Pages 48207-48366] From the Federal Register Online via the Government Printing Office [www.gpo.gov] [FR Doc No: 2012-18003] [[Page 48207]] Vol. 77 Monday, No. 156 August 13, 2012 Part II Commodity Futures Trading Commission 17 CFR Part 1 Secur…	#N/A
112	76 FR 33066	2011-06-07	www.cftc.gov/LawRegulation/FederalRegister/ProposedRules/2011-12270.html	15132	0	1	77 FR 75523	2012-12-21	www.cftc.gov/LawRegulation/FederalRegister/FinalRules/2012-30691.html	15695	321	563	Federal Register, Volume 77 Issue 246 (Friday, December 21, 2012)[Federal Register Volume 77, Number 246 (Friday, December 21, 2012)] [Rules and Regulations] [Pages 75523-75543] From the Federal Register Online via the Government Printing Office [www.gpo.gov] [FR Doc No: 2012-30691] ======================================================================= -------------------------------------------…	#N/A
113	76 FR 33066	2011-06-07	www.cftc.gov/LawRegulation/FederalRegister/ProposedRules/2011-12270.html	15132	0	1	77 FR 66288	2012-11-02	www.cftc.gov/LawRegulation/FederalRegister/FinalRules/2012-25764.html	15646	321	514	Federal Register, Volume 77 Issue 213 (Friday, November 2, 2012)[Federal Register Volume 77, Number 213 (Friday, November 2, 2012)] [Rules and Regulations] [Pages 66287-66350] From the Federal Register Online via the Government Printing Office [www.gpo.gov] [FR Doc No: 2012-25764] [[Page 66287]] Vol. 77 Friday, No. 213 November 2, 2012 Part III Commodity Futures Trading Commission ---------------…	#N/A
114	76 FR 33818	2011-06-09	www.cftc.gov/LawRegulation/FederalRegister/ProposedRules/2011-10737.html	15134	0	1	77 FR 6336	2012-02-07	www.cftc.gov/LawRegulation/FederalRegister/FinalRules/2012-1033.html	15377	323	243	Federal Register, Volume 77 Issue 25 (Tuesday, February 7, 2012)[Federal Register Volume 77, Number 25 (Tuesday, February 7, 2012)] [Rules and Regulations] [Pages 6336-6409] From the Federal Register Online via the Government Printing Office [www.gpo.gov] [FR Doc No: 2012-1033] [[Page 6335]] Vol. 77 Tuesday, No. 25 February 7, 2012 Part III Commodity Futures Trading Commission -------------------…	#N/A
115	76 FR 35141	2011-06-16	www.cftc.gov/LawRegulation/FederalRegister/ProposedRules/2011-14907.html	15141	0	1	77 FR 6336	2012-02-07	www.cftc.gov/LawRegulation/FederalRegister/FinalRules/2012-1033.html	15377	330	236	Federal Register, Volume 77 Issue 25 (Tuesday, February 7, 2012)[Federal Register Volume 77, Number 25 (Tuesday, February 7, 2012)] [Rules and Regulations] [Pages 6336-6409] From the Federal Register Online via the Government Printing Office [www.gpo.gov] [FR Doc No: 2012-1033] [[Page 6335]] Vol. 77 Tuesday, No. 25 February 7, 2012 Part III Commodity Futures Trading Commission -------------------…	#N/A
116	76 FR 35372	2011-06-17	www.cftc.gov/LawRegulation/FederalRegister/ProposedRules/2011-15195.html	15142	0	1	76 FR 42508	2011-07-19	www.cftc.gov/LawRegulation/FederalRegister/FinalRules/2011-18248.html	15174	331	32	Federal Register, Volume 76 Issue 138 (Tuesday, July 19, 2011)[Federal Register Volume 76, Number 138 (Tuesday, July 19, 2011)] [Rules and Regulations] [Pages 42508-42534] From the Federal Register Online via the Government Printing Office [www.gpo.gov] [FR Doc No: 2011-18248] ======================================================================= -------------------------------------------------…	#N/A
117	76 FR 38328	2011-06-30	www.cftc.gov/LawRegulation/FederalRegister/ProposedRules/2011-16430.html	15155	0	0	#N/A	#N/A	#N/A	16979	344	1824	#N/A	Federal Register, Volume 76 Issue 126 (Thursday, June 30, 2011)[Federal Register Volume 76, Number 126 (Thursday, June 30, 2011)] [Proposed Rules] [Pages 38328-38330] From the Federal Register Online via the Government Printing Office [www.gpo.gov] [FR Doc No: 2011-16430] ======================================================================= ------------------------------------------------------…
118	76 FR 44508	2011-07-26	www.cftc.gov/LawRegulation/FederalRegister/ProposedRules/2011-18763.html	15181	0	0	#N/A	#N/A	#N/A	16979	370	1798	#N/A	#N/A
119	76 FR 45724	2011-08-01	www.cftc.gov/LawRegulation/FederalRegister/ProposedRules/2011-19362.html	15187	0	1	77 FR 37803	2012-06-25	www.cftc.gov/LawRegulation/FederalRegister/FinalRules/2012-14655.html	15516	376	329	Federal Register, Volume 77 Issue 122 (Monday, June 25, 2012)[Federal Register Volume 77, Number 122 (Monday, June 25, 2012)] [Rules and Regulations] [Page 37803] From the Federal Register Online via the Government Printing Office [www.gpo.gov] [FR Doc No: 2012-14655] ======================================================================= ----------------------------------------------------------…	#N/A
120	76 FR 45724	2011-08-01	www.cftc.gov/LawRegulation/FederalRegister/ProposedRules/2011-19362.html	15187	0	1	77 FR 21278	2012-04-09	www.cftc.gov/LawRegulation/FederalRegister/FinalRules/2012-7477.html	15439	376	252	Federal Register, Volume 77 Issue 68 (Monday, April 9, 2012)[Federal Register Volume 77, Number 68 (Monday, April 9, 2012)] [Rules and Regulations] [Pages 21278-21310] From the Federal Register Online via the Government Printing Office [www.gpo.gov] [FR Doc No: 2012-7477] [[Page 21277]] Vol. 77 Monday, No. 68 April 9, 2012 Part III Commodity Futures Trading Commission ----------------------------…	#N/A
121	76 FR 45730	2011-08-01	www.cftc.gov/LawRegulation/FederalRegister/ProposedRules/2011-19365.html	15187	0	1	77 FR 37803	2012-06-25	www.cftc.gov/LawRegulation/FederalRegister/FinalRules/2012-14655.html	15516	376	329	Federal Register, Volume 77 Issue 122 (Monday, June 25, 2012)[Federal Register Volume 77, Number 122 (Monday, June 25, 2012)] [Rules and Regulations] [Page 37803] From the Federal Register Online via the Government Printing Office [www.gpo.gov] [FR Doc No: 2012-14655] ======================================================================= ----------------------------------------------------------…	#N/A
122	76 FR 45730	2011-08-01	www.cftc.gov/LawRegulation/FederalRegister/ProposedRules/2011-19365.html	15187	0	1	77 FR 21278	2012-04-09	www.cftc.gov/LawRegulation/FederalRegister/FinalRules/2012-7477.html	15439	376	252	Federal Register, Volume 77 Issue 68 (Monday, April 9, 2012)[Federal Register Volume 77, Number 68 (Monday, April 9, 2012)] [Rules and Regulations] [Pages 21278-21310] From the Federal Register Online via the Government Printing Office [www.gpo.gov] [FR Doc No: 2012-7477] [[Page 21277]] Vol. 77 Monday, No. 68 April 9, 2012 Part III Commodity Futures Trading Commission ----------------------------…	#N/A
123	76 FR 47529	2011-08-05	www.cftc.gov/LawRegulation/FederalRegister/ProposedRules/2011-19874.html	15191	0	0	#N/A	#N/A	#N/A	16979	380	1788	#N/A	#N/A
124	76 FR 53162	2011-08-25	www.cftc.gov/LawRegulation/FederalRegister/ProposedRules/2011-21645.html	15211	0	0	#N/A	#N/A	#N/A	16979	400	1768	#N/A	#N/A
125	76 FR 58176	2011-09-20	www.cftc.gov/LawRegulation/FederalRegister/ProposedRules/2011-24128.html	15237	0	0	#N/A	#N/A	#N/A	16979	426	1742	#N/A	#N/A
126	76 FR 58186	2011-09-20	www.cftc.gov/LawRegulation/FederalRegister/ProposedRules/2011-24124.html	15237	0	1	77 FR 44441	2012-07-30	www.cftc.gov/LawRegulation/FederalRegister/FinalRules/2012-18383.html	15551	426	314	Federal Register, Volume 77 Issue 146 (Monday, July 30, 2012)[Federal Register Volume 77, Number 146 (Monday, July 30, 2012)] [Rules and Regulations] [Pages 44441-44456] From the Federal Register Online via the Government Printing Office [www.gpo.gov] [FR Doc No: 2012-18383] ======================================================================= ---------------------------------------------------…	#N/A
127	76 FR 65999	2011-10-25	www.cftc.gov/LawRegulation/FederalRegister/ProposedRules/2011-27535.html	15272	0	1	76 FR 80233	2011-12-23	www.cftc.gov/LawRegulation/FederalRegister/FinalRules/2011-32841.html	15331	461	59	Federal Register, Volume 76 Issue 247 (Friday, December 23, 2011)[Federal Register Volume 76, Number 247 (Friday, December 23, 2011)] [Rules and Regulations] [Pages 80233-80241] From the Federal Register Online via the Government Printing Office [www.gpo.gov] [FR Doc No: 2011-32841] ======================================================================= -------------------------------------------…	#N/A
128	76 FR 65999	2011-10-25	www.cftc.gov/LawRegulation/FederalRegister/ProposedRules/2011-27535.html	15272	0	1	76 FR 42508	2011-07-19	www.cftc.gov/LawRegulation/FederalRegister/FinalRules/2011-18248.html	15174	461	-98	Federal Register, Volume 76 Issue 138 (Tuesday, July 19, 2011)[Federal Register Volume 76, Number 138 (Tuesday, July 19, 2011)] [Rules and Regulations] [Pages 42508-42534] From the Federal Register Online via the Government Printing Office [www.gpo.gov] [FR Doc No: 2011-18248] ======================================================================= -------------------------------------------------…	#N/A
129	76 FR 71626	2011-11-18	www.cftc.gov/LawRegulation/FederalRegister/ProposedRules/2011-28809-1.html	15296	0	0	#N/A	#N/A	#N/A	16979	485	1683	#N/A	Federal Register, Volume 76 Issue 223 (Friday, November 18, 2011)[Federal Register Volume 76, Number 223 (Friday, November 18, 2011)] [Rules and Regulations] [Pages 71626-71706] From the Federal Register Online via the Government Printing Office [www.gpo.gov] [FR Doc No: 2011-28809] [[Page 71625]] Vol. 76 Friday, No. 223 November 18, 2011 Part II Commodity Futures Trading Commission -------------…
130	76 FR 77728	2011-12-14	www.cftc.gov/LawRegulation/FederalRegister/ProposedRules/2011-31646.html	15322	0	1	78 FR 36606	2013-06-04	www.cftc.gov/LawRegulation/FederalRegister/FinalRules/2013-12250.html	15860	511	538	Federal Register, Volume 78 Issue 107 (Tuesday, June 4, 2013)[Federal Register Volume 78, Number 107 (Tuesday, June 4, 2013)] [Rules and Regulations] [Pages 33605-33632] From the Federal Register Online via the Government Printing Office [www.gpo.gov] [FR Doc No: 2013-12250] [[Page 33605]] Vol. 78 Tuesday, No. 107 June 4, 2013 Part III Commodity Futures Trading Commission ------------------------…	#N/A
131	77 FR 8332	2012-02-14	www.cftc.gov/LawRegulation/FederalRegister/ProposedRules/2012-935.html	15384	0	1	79 FR 5808	2014-04-01	http://www.cftc.gov/LawRegulation/FederalRegister/FinalRules/2013-31476	16161	573	777	Federal Register, Volume 79 Issue 21 (Friday, January 31, 2014)[Federal Register Volume 79, Number 21 (Friday, January 31, 2014)] [Rules and Regulations] [Pages 5807-6075] From the Federal Register Online via the Government Printing Office [www.gpo.gov] [FR Doc No: 2013-31476] [[Page 5807]] Vol. 79 Friday, No. 21 January 31, 2014 Part III Commodity Futures Trading Commission ---------------------…	#N/A
132	77 FR 11345	2012-02-24	www.cftc.gov/LawRegulation/FederalRegister/ProposedRules/2012-3388.html	15394	0	1	78 FR 52308	2013-08-22	www.cftc.gov/LawRegulation/FederalRegister/FinalRules/2013-19894.html	15939	583	545	Federal Register, Volume 78 Issue 163 (Thursday, August 22, 2013)[Federal Register Volume 78, Number 163 (Thursday, August 22, 2013)] [Rules and Regulations] [Pages 52308-52335] From the Federal Register Online via the Government Printing Office [www.gpo.gov] [FR Doc No: 2013-19894] ----------------------------------------------------------------------- COMMODITY FUTURES TRADING COMMISSION 17 CFR…	#N/A
133	77 FR 13450	2012-03-06	www.cftc.gov/LawRegulation/FederalRegister/ProposedRules/2012-5157.html	15405	0	1	78 FR 23638	2013-04-19	www.cftc.gov/LawRegulation/FederalRegister/FinalRules/2013-08830.html	15814	594	409	Federal Register, Volume 78 Issue 76 (Friday, April 19, 2013)[Federal Register Volume 78, Number 76 (Friday, April 19, 2013)] [Rules and Regulations] [Pages 23637-23666] From the Federal Register Online via the Government Printing Office [www.gpo.gov] [FR Doc No: 2013-08830] [[Page 23637]] Vol. 78 Friday, No. 76 April 19, 2013 Part II Commodity Futures Trading Commission -------------------------…	#N/A
134	77 FR 15460	2012-03-15	www.cftc.gov/LawRegulation/FederalRegister/ProposedRules/2012-5950.html	15414	0	1	78 FR 42436	2013-07-16	www.cftc.gov/LawRegulation/FederalRegister/FinalRules/2013-16938.html	15902	603	488	Federal Register, Volume 78 Issue 136 (Tuesday, July 16, 2013)[Federal Register Volume 78, Number 136 (Tuesday, July 16, 2013)] [Rules and Regulations] [Pages 42436-42439] From the Federal Register Online via the Government Printing Office [www.gpo.gov] [FR Doc No: 2013-16938] ======================================================================= -------------------------------------------------…	#N/A
135	77 FR 15460	2012-03-15	www.cftc.gov/LawRegulation/FederalRegister/ProposedRules/2012-5950.html	15414	0	1	78 FR 32866	2013-05-31	www.cftc.gov/LawRegulation/FederalRegister/FinalRules/2013-12133.html	15856	603	442	Federal Register, Volume 78 Issue 105 (Friday, May 31, 2013)[Federal Register Volume 78, Number 105 (Friday, May 31, 2013)] [Rules and Regulations] [Pages 32865-32944] From the Federal Register Online via the Government Printing Office [www.gpo.gov] [FR Doc No: 2013-12133] [[Page 32865]] Vol. 78 Friday, No. 105 May 31, 2013 Part III Commodity Futures Trading Commission ---------------------------…	#N/A
136	77 FR 23520	2012-04-27	www.cftc.gov/LawRegulation/FederalRegister/ProposedRules/2012-9888.html	15457	0	0	#N/A	#N/A	#N/A	16979	646	1522	#N/A	#N/A
137	77 FR 26709	2012-05-07	www.cftc.gov/LawRegulation/FederalRegister/ProposedRules/2012-10918.html	15467	0	0	#N/A	#N/A	#N/A	16979	656	1512	#N/A	#N/A
138	77 FR 28819	2012-05-16	www.cftc.gov/LawRegulation/FederalRegister/ProposedRules/2012-11838.html	15476	0	1	77 FR 41260	2012-07-13	www.cftc.gov/LawRegulation/FederalRegister/FinalRules/2012-16987.html	15534	665	58	Federal Register, Volume 77 Issue 135 (Friday, July 13, 2012)[Federal Register Volume 77, Number 135 (Friday, July 13, 2012)] [Rules and Regulations] [Pages 41260-41266] From the Federal Register Online via the Government Printing Office [www.gpo.gov] [FR Doc No: 2012-16987] ======================================================================= ---------------------------------------------------…	#N/A
139	77 FR 30596	2012-05-23	www.cftc.gov/LawRegulation/FederalRegister/ProposedRules/2012-10562.html	15483	1	0	#N/A	#N/A	#N/A	16979	672	1496	#N/A	Federal Register, Volume 77 Issue 100 (Wednesday, May 23, 2012)[Federal Register Volume 77, Number 100 (Wednesday, May 23, 2012)] [Rules and Regulations] [Pages 30596-30764] From the Federal Register Online via the Government Printing Office [www.gpo.gov] [FR Doc No: 2012-10562] [[Page 30595]] Vol. 77 Wednesday, No. 100 May 23, 2012 Part II Commodity Futures Trading Commission -------------------…
140	77 FR 31767	2012-05-30	www.cftc.gov/LawRegulation/FederalRegister/ProposedRules/2012-12526.html	15490	0	0	#N/A	#N/A	#N/A	16979	679	1489	#N/A	#N/A
141	77 FR 35892	2012-06-15	www.cftc.gov/LawRegulation/FederalRegister/ProposedRules/2012-14654.html	15506	0	1	78 FR 20788	2013-04-08	www.cftc.gov/LawRegulation/FederalRegister/FinalRules/2013-07755.html	15803	695	297	Federal Register, Volume 78 Issue 67 (Monday, April 8, 2013)[Federal Register Volume 78, Number 67 (Monday, April 8, 2013)] [Rules and Regulations] [Pages 20788-20792] From the Federal Register Online via the Government Printing Office [www.gpo.gov] [FR Doc No: 2013-07755] ======================================================================= -----------------------------------------------------…	#N/A
142	77 FR 38229	2012-06-27	www.cftc.gov/LawRegulation/FederalRegister/ProposedRules/2012-15481.html	15518	0	0	#N/A	#N/A	#N/A	16979	707	1461	#N/A	#N/A
143	77 FR 41109	2012-07-12	www.cftc.gov/LawRegulation/FederalRegister/ProposedRules/2012-16983.html	15533	0	1	81 FR 636	2016-04-01	http://www.cftc.gov/LawRegulation/FederalRegister/FinalRules/2015-32320	16892	722	1359	Federal Register, Volume 81 Issue 3 (Wednesday, January 6, 2016) [Federal Register Volume 81, Number 3 (Wednesday, January 6, 2016)] [Rules and Regulations] [Pages 635-709] From the Federal Register Online via the Government Publishing Office [www.gpo.gov] [FR Doc No: 2015-32320] [[Page 635]] Vol. 81 Wednesday, No. 3 January 6, 2016 Part III -------------------------------------------------------…	#N/A
144	77 FR 41110	2012-07-12	www.cftc.gov/LawRegulation/FederalRegister/ProposedRules/2012-16498.html	15533	0	1	78 FR 45292	2013-07-26	www.cftc.gov/LawRegulation/FederalRegister/FinalRules/2013-17958.html	15912	722	379	Federal Register, Volume 78 Issue 144 (Friday, July 26, 2013)[Federal Register Volume 78, Number 144 (Friday, July 26, 2013)] [Rules and Regulations] [Pages 45291-45374] From the Federal Register Online via the Government Printing Office [www.gpo.gov] [FR Doc No: 2013-17958] [[Page 45291]] Vol. 78 Friday, No. 144 July 26, 2013 Part II Commodity Futures Trading Commission -------------------------…	#N/A
145	77 FR 41110	2012-07-12	www.cftc.gov/LawRegulation/FederalRegister/ProposedRules/2012-16498.html	15533	0	1	78 FR 858	2013-01-07	www.cftc.gov/LawRegulation/FederalRegister/FinalRules/2012-31736.html	15712	722	179	Federal Register, Volume 78 Issue 4 (Monday, January 7, 2013)[Federal Register Volume 78, Number 4 (Monday, January 7, 2013)] [Rules and Regulations] [Pages 858-882] From the Federal Register Online via the Government Printing Office [www.gpo.gov] [FR Doc No: 2012-31736] ======================================================================= -------------------------------------------------------…	#N/A
146	77 FR 41213	2012-07-12	www.cftc.gov/LawRegulation/FederalRegister/ProposedRules/2012-16496.html	15533	0	0	#N/A	#N/A	#N/A	16979	722	1446	#N/A	#N/A
147	77 FR 41940	2012-07-17	www.cftc.gov/LawRegulation/FederalRegister/ProposedRules/2012-17357.html	15538	0	1	78 FR 52286	2013-08-22	www.cftc.gov/LawRegulation/FederalRegister/FinalRules/2013-19945.html	15939	727	401	Federal Register, Volume 78 Issue 163 (Thursday, August 22, 2013)[Federal Register Volume 78, Number 163 (Thursday, August 22, 2013)] [Rules and Regulations] [Pages 52285-52308] From the Federal Register Online via the Government Printing Office [www.gpo.gov] [FR Doc No: 2013-19945] [[Page 52285]] Vol. 78 Thursday, No. 163 August 22, 2013 Part III Commodity Futures Trading Commission ------------…	#N/A
148	77 FR 43968	2012-07-26	www.cftc.gov/LawRegulation/FederalRegister/ProposedRules/2012-16180.html	15547	0	1	78 FR 69178	2014-02-18	www.cftc.gov/LawRegulation/FederalRegister/FinalRules/2013-26789.html	16119	736	572	Federal Register, Volume 78 Issue 222 (Monday, November 18, 2013)[Federal Register Volume 78, Number 222 (Monday, November 18, 2013)] [Rules and Regulations] [Pages 69177-69266] From the Federal Register Online via the Government Printing Office [www.gpo.gov] [FR Doc No: 2013-26789] [[Page 69177]] Vol. 78 Monday, No. 222 November 18, 2013 Part II Commodity Futures Trading Commission -------------…	Federal Register, Volume 77 Issue 144 (Thursday, July 26, 2012)[Federal Register Volume 77, Number 144 (Thursday, July 26, 2012)] [Proposed Rules] [Pages 43968-44043] From the Federal Register Online via the Government Printing Office [www.gpo.gov] [FR Doc No: 2012-16180] ----------------------------------------------------------------------- COMMODITY FUTURES TRADING COMMISSION 17 CFR Parts 15, …
149	77 FR 47169	2012-08-07	www.cftc.gov/LawRegulation/FederalRegister/ProposedRules/2012-18382.html	15559	0	1	77 FR 74284	2012-12-13	www.cftc.gov/LawRegulation/FederalRegister/FinalRules/2012-29211.html	15687	748	128	Federal Register, Volume 77 Issue 240 (Thursday, December 13, 2012)[Federal Register Volume 77, Number 240 (Thursday, December 13, 2012)] [Rules and Regulations] [Pages 74283-74339] From the Federal Register Online via the Government Printing Office [www.gpo.gov] [FR Doc No: 2012-29211] [[Page 74283]] Vol. 77 Thursday, No. 240 December 13, 2012 Part II Commodity Futures Trading Commission -------…	#N/A
150	77 FR 48207	2012-08-13	www.cftc.gov/LawRegulation/FederalRegister/ProposedRules/2012-18003.html	15565	1	0	#N/A	#N/A	#N/A	16979	754	1414	#N/A	Federal Register, Volume 77 Issue 156 (Monday, August 13, 2012)[Federal Register Volume 77, Number 156 (Monday, August 13, 2012)] [Rules and Regulations] [Pages 48207-48366] From the Federal Register Online via the Government Printing Office [www.gpo.gov] [FR Doc No: 2012-18003] [[Page 48207]] Vol. 77 Monday, No. 156 August 13, 2012 Part II Commodity Futures Trading Commission 17 CFR Part 1 Secur…
151	77 FR 50425	2012-08-21	www.cftc.gov/LawRegulation/FederalRegister/ProposedRules/2012-20508.html	15573	0	1	78 FR 21749	2013-04-11	www.cftc.gov/LawRegulation/FederalRegister/FinalRules/2013-07970.html	15806	762	233	Federal Register, Volume 78 Issue 70 (Thursday, April 11, 2013)[Federal Register Volume 78, Number 70 (Thursday, April 11, 2013)] [Rules and Regulations] [Pages 21749-21785] From the Federal Register Online via the Government Printing Office [www.gpo.gov] [FR Doc No: 2013-07970] [[Page 21749]] Vol. 78 Thursday, No. 70 April 11, 2013 Part III Commodity Futures Trading Commission ------------------…	#N/A
152	77 FR 50998	2012-08-23	www.cftc.gov/LawRegulation/FederalRegister/ProposedRules/2012-20589.html	15575	0	0	#N/A	#N/A	#N/A	16979	764	1404	#N/A	#N/A
153	77 FR 52137	2012-08-28	www.cftc.gov/LawRegulation/FederalRegister/ProposedRules/2012-20965.html	15580	0	0	#N/A	#N/A	#N/A	16979	769	1399	#N/A	#N/A
154	77 FR 60113	2012-10-02	www.cftc.gov/LawRegulation/FederalRegister/ProposedRules/2012-24179.html	15615	0	0	#N/A	#N/A	#N/A	16979	804	1364	#N/A	#N/A
155	77 FR 67866	2012-11-14	www.cftc.gov/LawRegulation/FederalRegister/ProposedRules/2012-26435.html	15658	0	1	78 FR 68506	2013-11-01	http://www.cftc.gov/LawRegulation/FederalRegister/FinalRules/2013-26665	16010	847	352	Federal Register, Volume 78 Issue 220 (Thursday, November 14, 2013)[Federal Register Volume 78, Number 220 (Thursday, November 14, 2013)] [Rules and Regulations] [Pages 68505-68657] From the Federal Register Online via the Government Printing Office [www.gpo.gov] [FR Doc No: 2013-26665] [[Page 68505]] Vol. 78 Thursday, No. 220 November 14, 2013 Part II Commodity Futures Trading Commission -------…	Federal Register, Volume 77 Issue 220 (Wednesday, November 14, 2012)[Federal Register Volume 77, Number 220 (Wednesday, November 14, 2012)] [Proposed Rules] [Pages 67865-67971] From the Federal Register Online via the Government Printing Office [www.gpo.gov] [FR Doc No: 2012-26435] [[Page 67865]] Vol. 77 Wednesday, No. 220 November 14, 2012 Part II Commodity Futures Trading Commission -----------…
156	78 FR 17	2013-01-02	www.cftc.gov/LawRegulation/FederalRegister/ProposedRules/2012-30885.html	15707	0	0	#N/A	#N/A	#N/A	16979	896	1272	#N/A	#N/A
157	78 FR 909	2013-01-07	www.cftc.gov/LawRegulation/FederalRegister/ProposedRules/2012-31734.html	15712	0	1	78 FR 43785	2013-07-22	www.cftc.gov/LawRegulation/FederalRegister/FinalRules/2013-17467.html	15908	901	196	Federal Register, Volume 78 Issue 140 (Monday, July 22, 2013)[Federal Register Volume 78, Number 140 (Monday, July 22, 2013)] [Rules and Regulations] [Pages 43785-43796] From the Federal Register Online via the Government Printing Office [www.gpo.gov] [FR Doc No: 2013-17467] [[Page 43785]] ======================================================================= ------------------------------------…	#N/A
158	78 FR 4093	2013-01-18	www.cftc.gov/LawRegulation/FederalRegister/ProposedRules/2013-00820.html	15723	0	1	78 FR 68506	2013-11-01	http://www.cftc.gov/LawRegulation/FederalRegister/FinalRules/2013-26665	16010	912	287	Federal Register, Volume 78 Issue 220 (Thursday, November 14, 2013)[Federal Register Volume 78, Number 220 (Thursday, November 14, 2013)] [Rules and Regulations] [Pages 68505-68657] From the Federal Register Online via the Government Printing Office [www.gpo.gov] [FR Doc No: 2013-26665] [[Page 68505]] Vol. 78 Thursday, No. 220 November 14, 2013 Part II Commodity Futures Trading Commission -------…	Federal Register, Volume 78 Issue 13 (Friday, January 18, 2013)[Federal Register Volume 78, Number 13 (Friday, January 18, 2013)] [Proposed Rules] [Pages 4093-4094] From the Federal Register Online via the Government Printing Office [www.gpo.gov] [FR Doc No: 2013-00820] ======================================================================= --------------------------------------------------------…
159	78 FR 20848	2013-04-08	www.cftc.gov/LawRegulation/FederalRegister/ProposedRules/2013-07538.html	15803	0	1	78 FR 64173	2013-11-27	http://www.cftc.gov/LawRegulation/FederalRegister/FinalRules/2013-25279	16036	992	233	Federal Register, Volume 78 Issue 208 (Monday, October 28, 2013)[Federal Register Volume 78, Number 208 (Monday, October 28, 2013)] [Rules and Regulations] [Pages 64173-64175] From the Federal Register Online via the Government Printing Office [www.gpo.gov] [FR Doc No: 2013-25279] ======================================================================= ---------------------------------------------…	#N/A
160	78 FR 50260	2013-08-16	www.cftc.gov/LawRegulation/FederalRegister/ProposedRules/2013-19845.html	15933	0	1	78 FR 72476	2013-12-31	http://www.cftc.gov/LawRegulation/FederalRegister/FinalRules/2013-27849	16070	1122	137	Federal Register, Volume 78 Issue 231 (Monday, December 2, 2013)[Federal Register Volume 78, Number 231 (Monday, December 2, 2013)] [Rules and Regulations] [Pages 72475-72525] From the Federal Register Online via the Government Printing Office [www.gpo.gov] [FR Doc No: 2013-27849] [[Page 72475]] Vol. 78 Monday, No. 231 December 2, 2013 Part VI Commodity Futures Trading Commission ----------------…	#N/A
